# Supplementary material for: Misexpression of inactive genes in whole blood is associated with nearby rare structural variants
Source: Am J Hum Genet. 2024 Jul 24;111(8):1524–43. doi: 10.1016/j.ajhg.2024.06.017 (PMC11339615; doi:10.1016/j.ajhg.2024.06.017)
Supplement: Tables S1–S8 [file mmc2.xlsx]

## Sheet: README
Supplementary Tables	Title	Description
Table S1	List of 129 inactive genes correlated with any biological or technical covariate.	129 inactive genes removed during gene quality control
Table S2	List of 8650 inactive genes	Final set of 8650 inactive genes
Table S3	82 gene-level features used for comparing misexpressed and non-misexpressed genes	Name, description and data source of gene-level features
Table S4	Protein-coding and lncRNA genes across different gene sets	Numbers of protein-coding and lncRNA genes acrosss different gene sets
Table S5	Genetic variant enrichment results across all 700 enrichments tests	Information on 700 tests including variant type, consequence, allele frequency, z-score threshold, window size, carrier numbers and test statistics
Table S6	Enrichment results for 5 different genomic scores comparing misexpression-associated and control SVs	Feature name, structural variant type, log odds, lower and upper confidence intervals, p-value and boolean for passing Bonferonni correction
Table S7	23 regulatory features used for comparison of misexpression-associated and control SVs	Name, description and data source of gene-level features
Table S8	Enrichment results for 23 regulatory features comparing misexpression-associated and control SVs	Feature name, feature category, structural variant type, log odds, lower and upper confidence intervals, p-value and boolean for passing Bonferonni correction

## Sheet: Table S1
ENSG00000095777
ENSG00000107518
ENSG00000136531
ENSG00000145451
ENSG00000145864
ENSG00000180287
ENSG00000259341
ENSG00000112245
ENSG00000133019
ENSG00000143341
ENSG00000148082
ENSG00000148408
ENSG00000155875
ENSG00000158816
ENSG00000164061
ENSG00000168356
ENSG00000170959
ENSG00000171435
ENSG00000171889
ENSG00000177640
ENSG00000184454
ENSG00000186487
ENSG00000188738
ENSG00000197410
ENSG00000198838
ENSG00000215386
ENSG00000273507
ENSG00000277701
ENSG00000279080
ENSG00000091513
ENSG00000148053
ENSG00000170500
ENSG00000181143
ENSG00000187079
ENSG00000227036
ENSG00000270332
ENSG00000279072
ENSG00000246379
ENSG00000281406
ENSG00000254092
ENSG00000272168
ENSG00000117707
ENSG00000118997
ENSG00000145623
ENSG00000163217
ENSG00000164199
ENSG00000169436
ENSG00000250305
ENSG00000258647
ENSG00000260337
ENSG00000267586
ENSG00000274461
ENSG00000280587
ENSG00000136011
ENSG00000249853
ENSG00000198570
ENSG00000187391
ENSG00000261934
ENSG00000004846
ENSG00000021645
ENSG00000136546
ENSG00000160868
ENSG00000189056
ENSG00000183230
ENSG00000233797
ENSG00000249738
ENSG00000274286
ENSG00000109339
ENSG00000127241
ENSG00000132164
ENSG00000151067
ENSG00000157680
ENSG00000166573
ENSG00000242808
ENSG00000281344
ENSG00000105877
ENSG00000214353
ENSG00000228061
ENSG00000269086
ENSG00000163116
ENSG00000165972
ENSG00000272631
ENSG00000272983
ENSG00000198300
ENSG00000137869
ENSG00000142609
ENSG00000182752
ENSG00000187672
ENSG00000226476
ENSG00000243069
ENSG00000253406
ENSG00000141441
ENSG00000154529
ENSG00000180113
ENSG00000189157
ENSG00000183317
ENSG00000228793
ENSG00000260455
ENSG00000011465
ENSG00000229140
ENSG00000112333
ENSG00000122728
ENSG00000147488
ENSG00000246250
ENSG00000146648
ENSG00000063015
ENSG00000126838
ENSG00000127530
ENSG00000154274
ENSG00000170092
ENSG00000175604
ENSG00000196811
ENSG00000225746
ENSG00000235740
ENSG00000245598
ENSG00000250910
ENSG00000258730
ENSG00000261170
ENSG00000261329
ENSG00000262732
ENSG00000267934
ENSG00000273111
ENSG00000279278
ENSG00000280080
ENSG00000189367
ENSG00000277399
ENSG00000229425
ENSG00000251152
ENSG00000277363

## Sheet: Table S2
ENSG00000116194
ENSG00000267339
ENSG00000258814
ENSG00000151224
ENSG00000244239
ENSG00000237700
ENSG00000230710
ENSG00000233824
ENSG00000235269
ENSG00000274937
ENSG00000236340
ENSG00000271945
ENSG00000260857
ENSG00000260921
ENSG00000116721
ENSG00000106541
ENSG00000175147
ENSG00000248537
ENSG00000249049
ENSG00000225216
ENSG00000112280
ENSG00000235736
ENSG00000230294
ENSG00000262983
ENSG00000283518
ENSG00000204538
ENSG00000168619
ENSG00000248363
ENSG00000275139
ENSG00000268460
ENSG00000182168
ENSG00000137090
ENSG00000259871
ENSG00000275186
ENSG00000231092
ENSG00000170290
ENSG00000263893
ENSG00000054803
ENSG00000281333
ENSG00000258183
ENSG00000164299
ENSG00000234722
ENSG00000259867
ENSG00000158220
ENSG00000186832
ENSG00000263761
ENSG00000233048
ENSG00000242441
ENSG00000240562
ENSG00000226919
ENSG00000234155
ENSG00000224568
ENSG00000226258
ENSG00000240541
ENSG00000245479
ENSG00000233086
ENSG00000222007
ENSG00000283039
ENSG00000204970
ENSG00000229896
ENSG00000242268
ENSG00000248927
ENSG00000224511
ENSG00000188425
ENSG00000112964
ENSG00000236141
ENSG00000229717
ENSG00000260966
ENSG00000228521
ENSG00000109061
ENSG00000237222
ENSG00000227094
ENSG00000230960
ENSG00000124227
ENSG00000013588
ENSG00000265697
ENSG00000256124
ENSG00000165496
ENSG00000198471
ENSG00000233304
ENSG00000142319
ENSG00000258220
ENSG00000104827
ENSG00000139269
ENSG00000225316
ENSG00000169347
ENSG00000257842
ENSG00000260125
ENSG00000237571
ENSG00000238156
ENSG00000249781
ENSG00000262006
ENSG00000142871
ENSG00000258654
ENSG00000131059
ENSG00000122787
ENSG00000259528
ENSG00000265313
ENSG00000235097
ENSG00000227588
ENSG00000237761
ENSG00000159289
ENSG00000227107
ENSG00000269364
ENSG00000171199
ENSG00000226956
ENSG00000204873
ENSG00000164129
ENSG00000225626
ENSG00000113805
ENSG00000177596
ENSG00000268496
ENSG00000170950
ENSG00000158014
ENSG00000240499
ENSG00000222000
ENSG00000261555
ENSG00000260340
ENSG00000284070
ENSG00000227214
ENSG00000260733
ENSG00000237461
ENSG00000166111
ENSG00000254813
ENSG00000229625
ENSG00000250244
ENSG00000133107
ENSG00000183807
ENSG00000156959
ENSG00000180638
ENSG00000229434
ENSG00000132854
ENSG00000197106
ENSG00000182352
ENSG00000225563
ENSG00000274226
ENSG00000176971
ENSG00000205922
ENSG00000253871
ENSG00000170454
ENSG00000269959
ENSG00000255345
ENSG00000166884
ENSG00000273550
ENSG00000224715
ENSG00000177047
ENSG00000223953
ENSG00000253380
ENSG00000242221
ENSG00000254819
ENSG00000251173
ENSG00000229466
ENSG00000250603
ENSG00000205086
ENSG00000283440
ENSG00000276854
ENSG00000240720
ENSG00000144015
ENSG00000167759
ENSG00000255980
ENSG00000165124
ENSG00000226487
ENSG00000074047
ENSG00000233397
ENSG00000265962
ENSG00000282564
ENSG00000250882
ENSG00000272592
ENSG00000174279
ENSG00000250719
ENSG00000250674
ENSG00000232892
ENSG00000086205
ENSG00000251199
ENSG00000282375
ENSG00000226762
ENSG00000258807
ENSG00000118526
ENSG00000215853
ENSG00000240021
ENSG00000228714
ENSG00000227365
ENSG00000170324
ENSG00000225206
ENSG00000228563
ENSG00000160801
ENSG00000230990
ENSG00000262352
ENSG00000282998
ENSG00000178828
ENSG00000241697
ENSG00000230102
ENSG00000121314
ENSG00000270547
ENSG00000283033
ENSG00000183273
ENSG00000189169
ENSG00000261003
ENSG00000259478
ENSG00000083622
ENSG00000096395
ENSG00000256025
ENSG00000268818
ENSG00000204952
ENSG00000254001
ENSG00000260173
ENSG00000257585
ENSG00000241696
ENSG00000227726
ENSG00000253259
ENSG00000261076
ENSG00000136834
ENSG00000253849
ENSG00000233920
ENSG00000241158
ENSG00000223392
ENSG00000152595
ENSG00000235303
ENSG00000259914
ENSG00000215881
ENSG00000242078
ENSG00000172478
ENSG00000231698
ENSG00000164418
ENSG00000234104
ENSG00000251370
ENSG00000276409
ENSG00000163793
ENSG00000263146
ENSG00000260958
ENSG00000230704
ENSG00000153266
ENSG00000229937
ENSG00000224467
ENSG00000264016
ENSG00000251210
ENSG00000139209
ENSG00000261758
ENSG00000237767
ENSG00000254238
ENSG00000106331
ENSG00000182271
ENSG00000282887
ENSG00000182187
ENSG00000228369
ENSG00000224514
ENSG00000259073
ENSG00000259458
ENSG00000227549
ENSG00000248457
ENSG00000260057
ENSG00000052850
ENSG00000075043
ENSG00000229289
ENSG00000215454
ENSG00000261257
ENSG00000237125
ENSG00000226935
ENSG00000228809
ENSG00000274198
ENSG00000157890
ENSG00000250024
ENSG00000184560
ENSG00000227734
ENSG00000266767
ENSG00000260677
ENSG00000239877
ENSG00000274718
ENSG00000259067
ENSG00000253834
ENSG00000236719
ENSG00000249727
ENSG00000167165
ENSG00000244968
ENSG00000166257
ENSG00000234768
ENSG00000226172
ENSG00000248210
ENSG00000234791
ENSG00000266901
ENSG00000269356
ENSG00000228504
ENSG00000155886
ENSG00000253557
ENSG00000205838
ENSG00000249581
ENSG00000231861
ENSG00000231253
ENSG00000204548
ENSG00000180083
ENSG00000225785
ENSG00000276054
ENSG00000248597
ENSG00000145863
ENSG00000235615
ENSG00000248456
ENSG00000253688
ENSG00000284240
ENSG00000259508
ENSG00000219159
ENSG00000261410
ENSG00000237402
ENSG00000256381
ENSG00000283175
ENSG00000250331
ENSG00000229613
ENSG00000230737
ENSG00000089101
ENSG00000276993
ENSG00000270947
ENSG00000095203
ENSG00000250930
ENSG00000258851
ENSG00000278456
ENSG00000235263
ENSG00000171987
ENSG00000204701
ENSG00000237327
ENSG00000198062
ENSG00000244468
ENSG00000173641
ENSG00000105792
ENSG00000229051
ENSG00000250105
ENSG00000106511
ENSG00000140835
ENSG00000235593
ENSG00000258279
ENSG00000169548
ENSG00000237312
ENSG00000227016
ENSG00000283148
ENSG00000071991
ENSG00000249001
ENSG00000169214
ENSG00000259282
ENSG00000180053
ENSG00000267286
ENSG00000247311
ENSG00000233639
ENSG00000233521
ENSG00000259575
ENSG00000157005
ENSG00000177553
ENSG00000249198
ENSG00000241598
ENSG00000164107
ENSG00000131910
ENSG00000275710
ENSG00000163098
ENSG00000244537
ENSG00000124827
ENSG00000179055
ENSG00000229457
ENSG00000164099
ENSG00000223838
ENSG00000235979
ENSG00000237031
ENSG00000249638
ENSG00000249341
ENSG00000255289
ENSG00000242366
ENSG00000125414
ENSG00000259724
ENSG00000266973
ENSG00000283629
ENSG00000237326
ENSG00000272549
ENSG00000248228
ENSG00000172156
ENSG00000268416
ENSG00000106038
ENSG00000166206
ENSG00000187616
ENSG00000197430
ENSG00000265163
ENSG00000272472
ENSG00000256443
ENSG00000231078
ENSG00000172733
ENSG00000169474
ENSG00000155269
ENSG00000237250
ENSG00000177464
ENSG00000144339
ENSG00000187689
ENSG00000196156
ENSG00000182836
ENSG00000134775
ENSG00000185823
ENSG00000228290
ENSG00000256596
ENSG00000134762
ENSG00000278505
ENSG00000258913
ENSG00000168333
ENSG00000251599
ENSG00000188869
ENSG00000243509
ENSG00000230379
ENSG00000250538
ENSG00000224406
ENSG00000261502
ENSG00000261789
ENSG00000258885
ENSG00000254900
ENSG00000143839
ENSG00000166546
ENSG00000160994
ENSG00000250193
ENSG00000259430
ENSG00000281181
ENSG00000206043
ENSG00000120088
ENSG00000142449
ENSG00000249116
ENSG00000253100
ENSG00000280179
ENSG00000257022
ENSG00000233997
ENSG00000175497
ENSG00000165471
ENSG00000164508
ENSG00000238062
ENSG00000241593
ENSG00000262619
ENSG00000232560
ENSG00000230000
ENSG00000231720
ENSG00000258912
ENSG00000227342
ENSG00000143921
ENSG00000271208
ENSG00000248329
ENSG00000279408
ENSG00000124678
ENSG00000125999
ENSG00000224265
ENSG00000175646
ENSG00000225670
ENSG00000275285
ENSG00000218823
ENSG00000260385
ENSG00000148386
ENSG00000205835
ENSG00000253260
ENSG00000129009
ENSG00000237330
ENSG00000156218
ENSG00000238031
ENSG00000188984
ENSG00000256671
ENSG00000258713
ENSG00000080293
ENSG00000284513
ENSG00000162951
ENSG00000249618
ENSG00000257429
ENSG00000255690
ENSG00000138152
ENSG00000081138
ENSG00000188219
ENSG00000250949
ENSG00000224758
ENSG00000260217
ENSG00000197674
ENSG00000254299
ENSG00000218819
ENSG00000258483
ENSG00000278224
ENSG00000273100
ENSG00000186038
ENSG00000253852
ENSG00000228852
ENSG00000255117
ENSG00000167580
ENSG00000280580
ENSG00000256994
ENSG00000237665
ENSG00000248599
ENSG00000228503
ENSG00000264260
ENSG00000166006
ENSG00000183783
ENSG00000227482
ENSG00000253374
ENSG00000260880
ENSG00000233616
ENSG00000249352
ENSG00000253642
ENSG00000231441
ENSG00000136327
ENSG00000203722
ENSG00000137204
ENSG00000175535
ENSG00000283075
ENSG00000277987
ENSG00000261068
ENSG00000258007
ENSG00000248555
ENSG00000259481
ENSG00000159224
ENSG00000153930
ENSG00000129221
ENSG00000235185
ENSG00000236387
ENSG00000248107
ENSG00000255388
ENSG00000241388
ENSG00000254636
ENSG00000254177
ENSG00000259534
ENSG00000249746
ENSG00000169903
ENSG00000154678
ENSG00000224404
ENSG00000234862
ENSG00000272189
ENSG00000030304
ENSG00000272575
ENSG00000124467
ENSG00000227306
ENSG00000249865
ENSG00000272121
ENSG00000138075
ENSG00000140015
ENSG00000180176
ENSG00000151379
ENSG00000204193
ENSG00000263588
ENSG00000248464
ENSG00000205116
ENSG00000253643
ENSG00000124253
ENSG00000250699
ENSG00000260577
ENSG00000230876
ENSG00000233436
ENSG00000255175
ENSG00000255808
ENSG00000254008
ENSG00000224582
ENSG00000254768
ENSG00000132692
ENSG00000261666
ENSG00000121207
ENSG00000254932
ENSG00000226193
ENSG00000225539
ENSG00000258274
ENSG00000167332
ENSG00000249717
ENSG00000134240
ENSG00000224743
ENSG00000255060
ENSG00000224764
ENSG00000283914
ENSG00000237187
ENSG00000235661
ENSG00000267782
ENSG00000235300
ENSG00000239620
ENSG00000258548
ENSG00000142661
ENSG00000226527
ENSG00000223812
ENSG00000236426
ENSG00000091879
ENSG00000171017
ENSG00000181617
ENSG00000223947
ENSG00000233082
ENSG00000232684
ENSG00000204612
ENSG00000236896
ENSG00000228697
ENSG00000280650
ENSG00000184330
ENSG00000135111
ENSG00000256597
ENSG00000224918
ENSG00000255248
ENSG00000236332
ENSG00000264595
ENSG00000266743
ENSG00000230054
ENSG00000185662
ENSG00000143954
ENSG00000234445
ENSG00000243729
ENSG00000164188
ENSG00000232939
ENSG00000248802
ENSG00000213413
ENSG00000233117
ENSG00000255565
ENSG00000213030
ENSG00000204754
ENSG00000226722
ENSG00000151704
ENSG00000234661
ENSG00000282142
ENSG00000185775
ENSG00000281392
ENSG00000136574
ENSG00000241935
ENSG00000087494
ENSG00000262881
ENSG00000227518
ENSG00000140285
ENSG00000257671
ENSG00000197748
ENSG00000237921
ENSG00000205174
ENSG00000256071
ENSG00000077009
ENSG00000197408
ENSG00000251655
ENSG00000187094
ENSG00000172689
ENSG00000253339
ENSG00000249941
ENSG00000170983
ENSG00000168634
ENSG00000188784
ENSG00000241818
ENSG00000279847
ENSG00000227906
ENSG00000153292
ENSG00000113248
ENSG00000229792
ENSG00000235131
ENSG00000260981
ENSG00000230427
ENSG00000124915
ENSG00000175946
ENSG00000254192
ENSG00000260763
ENSG00000237468
ENSG00000257741
ENSG00000260416
ENSG00000269950
ENSG00000100652
ENSG00000242317
ENSG00000259360
ENSG00000137821
ENSG00000274444
ENSG00000147596
ENSG00000235204
ENSG00000265101
ENSG00000121446
ENSG00000163749
ENSG00000260253
ENSG00000223993
ENSG00000140093
ENSG00000164520
ENSG00000134640
ENSG00000249174
ENSG00000243818
ENSG00000181609
ENSG00000181541
ENSG00000152104
ENSG00000226939
ENSG00000259789
ENSG00000231881
ENSG00000231924
ENSG00000262786
ENSG00000272727
ENSG00000230651
ENSG00000234736
ENSG00000227260
ENSG00000167614
ENSG00000164778
ENSG00000243187
ENSG00000232558
ENSG00000229609
ENSG00000227043
ENSG00000251446
ENSG00000250497
ENSG00000266149
ENSG00000105605
ENSG00000230352
ENSG00000142910
ENSG00000236581
ENSG00000237735
ENSG00000185069
ENSG00000069122
ENSG00000111404
ENSG00000163440
ENSG00000223581
ENSG00000259594
ENSG00000283703
ENSG00000224984
ENSG00000253762
ENSG00000213689
ENSG00000275830
ENSG00000205704
ENSG00000248949
ENSG00000280800
ENSG00000206187
ENSG00000170477
ENSG00000250392
ENSG00000231326
ENSG00000254980
ENSG00000198788
ENSG00000261642
ENSG00000147724
ENSG00000261275
ENSG00000261863
ENSG00000267777
ENSG00000125965
ENSG00000259921
ENSG00000274391
ENSG00000253877
ENSG00000233417
ENSG00000257325
ENSG00000081479
ENSG00000240687
ENSG00000165474
ENSG00000264269
ENSG00000259690
ENSG00000278642
ENSG00000266114
ENSG00000120328
ENSG00000229065
ENSG00000151025
ENSG00000276687
ENSG00000226741
ENSG00000254574
ENSG00000101446
ENSG00000228142
ENSG00000183674
ENSG00000233379
ENSG00000141449
ENSG00000248744
ENSG00000226629
ENSG00000260738
ENSG00000233689
ENSG00000196109
ENSG00000231703
ENSG00000256064
ENSG00000226482
ENSG00000232715
ENSG00000239946
ENSG00000222004
ENSG00000240871
ENSG00000197406
ENSG00000261075
ENSG00000118094
ENSG00000154342
ENSG00000256695
ENSG00000137675
ENSG00000165606
ENSG00000163347
ENSG00000236627
ENSG00000181171
ENSG00000232170
ENSG00000159516
ENSG00000239482
ENSG00000269859
ENSG00000250708
ENSG00000204117
ENSG00000249747
ENSG00000271996
ENSG00000258123
ENSG00000281832
ENSG00000226969
ENSG00000168702
ENSG00000119913
ENSG00000225637
ENSG00000125255
ENSG00000228560
ENSG00000084636
ENSG00000106113
ENSG00000171873
ENSG00000203971
ENSG00000260223
ENSG00000263938
ENSG00000235446
ENSG00000267703
ENSG00000234162
ENSG00000237664
ENSG00000277865
ENSG00000184949
ENSG00000253335
ENSG00000134940
ENSG00000234170
ENSG00000238189
ENSG00000228127
ENSG00000265643
ENSG00000260648
ENSG00000011083
ENSG00000253776
ENSG00000100739
ENSG00000258662
ENSG00000197584
ENSG00000229407
ENSG00000150394
ENSG00000236292
ENSG00000250522
ENSG00000261313
ENSG00000235779
ENSG00000198390
ENSG00000226208
ENSG00000260115
ENSG00000258752
ENSG00000248238
ENSG00000259814
ENSG00000267762
ENSG00000237978
ENSG00000258661
ENSG00000229846
ENSG00000125788
ENSG00000242925
ENSG00000278464
ENSG00000261026
ENSG00000162992
ENSG00000226759
ENSG00000235292
ENSG00000253407
ENSG00000227706
ENSG00000139549
ENSG00000253574
ENSG00000261683
ENSG00000037965
ENSG00000162687
ENSG00000113430
ENSG00000173124
ENSG00000248152
ENSG00000214338
ENSG00000253698
ENSG00000264490
ENSG00000180219
ENSG00000234519
ENSG00000241954
ENSG00000277893
ENSG00000187821
ENSG00000226323
ENSG00000175745
ENSG00000125872
ENSG00000198271
ENSG00000137860
ENSG00000106258
ENSG00000125850
ENSG00000273301
ENSG00000205592
ENSG00000260230
ENSG00000241956
ENSG00000242795
ENSG00000249833
ENSG00000250822
ENSG00000264488
ENSG00000251191
ENSG00000244137
ENSG00000248809
ENSG00000259818
ENSG00000218672
ENSG00000241456
ENSG00000265552
ENSG00000167612
ENSG00000198914
ENSG00000266248
ENSG00000230866
ENSG00000257647
ENSG00000280623
ENSG00000279712
ENSG00000248222
ENSG00000166118
ENSG00000233528
ENSG00000272971
ENSG00000237919
ENSG00000214782
ENSG00000197291
ENSG00000267683
ENSG00000230817
ENSG00000228365
ENSG00000253168
ENSG00000224517
ENSG00000107295
ENSG00000229201
ENSG00000225255
ENSG00000226520
ENSG00000279325
ENSG00000257826
ENSG00000185013
ENSG00000163394
ENSG00000261646
ENSG00000249007
ENSG00000197177
ENSG00000227733
ENSG00000155833
ENSG00000188086
ENSG00000109705
ENSG00000250799
ENSG00000269526
ENSG00000239440
ENSG00000251448
ENSG00000250234
ENSG00000251445
ENSG00000187701
ENSG00000255327
ENSG00000228952
ENSG00000142182
ENSG00000223817
ENSG00000283415
ENSG00000259941
ENSG00000272895
ENSG00000268231
ENSG00000255043
ENSG00000237716
ENSG00000172938
ENSG00000148734
ENSG00000225870
ENSG00000232817
ENSG00000253420
ENSG00000244302
ENSG00000276095
ENSG00000235357
ENSG00000069812
ENSG00000214614
ENSG00000226249
ENSG00000258140
ENSG00000169302
ENSG00000197826
ENSG00000257004
ENSG00000110975
ENSG00000231824
ENSG00000267000
ENSG00000243832
ENSG00000235902
ENSG00000251059
ENSG00000183206
ENSG00000205866
ENSG00000238358
ENSG00000166396
ENSG00000109205
ENSG00000255628
ENSG00000224222
ENSG00000225899
ENSG00000253343
ENSG00000235749
ENSG00000168748
ENSG00000248388
ENSG00000204876
ENSG00000243733
ENSG00000277268
ENSG00000164093
ENSG00000042781
ENSG00000123243
ENSG00000246022
ENSG00000231081
ENSG00000213022
ENSG00000225442
ENSG00000257515
ENSG00000236436
ENSG00000281880
ENSG00000249158
ENSG00000236464
ENSG00000230864
ENSG00000248505
ENSG00000125975
ENSG00000134343
ENSG00000264232
ENSG00000255692
ENSG00000219435
ENSG00000235026
ENSG00000256162
ENSG00000259342
ENSG00000204849
ENSG00000100593
ENSG00000188558
ENSG00000138356
ENSG00000131409
ENSG00000174527
ENSG00000130675
ENSG00000237338
ENSG00000170927
ENSG00000263501
ENSG00000257230
ENSG00000186340
ENSG00000249381
ENSG00000223751
ENSG00000250697
ENSG00000249267
ENSG00000268621
ENSG00000268654
ENSG00000149435
ENSG00000237523
ENSG00000254143
ENSG00000228016
ENSG00000267644
ENSG00000141052
ENSG00000228842
ENSG00000214842
ENSG00000223601
ENSG00000258742
ENSG00000232377
ENSG00000178602
ENSG00000134443
ENSG00000155249
ENSG00000182974
ENSG00000233981
ENSG00000251336
ENSG00000224509
ENSG00000245059
ENSG00000134365
ENSG00000058404
ENSG00000250343
ENSG00000268580
ENSG00000163810
ENSG00000145826
ENSG00000196834
ENSG00000231185
ENSG00000268713
ENSG00000227047
ENSG00000253215
ENSG00000091656
ENSG00000178597
ENSG00000229528
ENSG00000237574
ENSG00000257009
ENSG00000227188
ENSG00000275443
ENSG00000188162
ENSG00000258854
ENSG00000135222
ENSG00000154415
ENSG00000228035
ENSG00000249084
ENSG00000268078
ENSG00000258594
ENSG00000242145
ENSG00000100884
ENSG00000253807
ENSG00000259265
ENSG00000115648
ENSG00000185053
ENSG00000232002
ENSG00000249417
ENSG00000151952
ENSG00000249128
ENSG00000274766
ENSG00000259928
ENSG00000165799
ENSG00000230001
ENSG00000261710
ENSG00000231171
ENSG00000255745
ENSG00000091583
ENSG00000204695
ENSG00000185737
ENSG00000147655
ENSG00000269067
ENSG00000175077
ENSG00000228048
ENSG00000178397
ENSG00000158901
ENSG00000227646
ENSG00000236206
ENSG00000254330
ENSG00000162761
ENSG00000236711
ENSG00000248901
ENSG00000230309
ENSG00000226430
ENSG00000230333
ENSG00000235494
ENSG00000119938
ENSG00000138771
ENSG00000236999
ENSG00000164893
ENSG00000204963
ENSG00000109424
ENSG00000246316
ENSG00000227935
ENSG00000253381
ENSG00000148357
ENSG00000248491
ENSG00000179772
ENSG00000232835
ENSG00000228917
ENSG00000273805
ENSG00000198033
ENSG00000236827
ENSG00000118160
ENSG00000230782
ENSG00000253444
ENSG00000184999
ENSG00000187021
ENSG00000228174
ENSG00000269729
ENSG00000251292
ENSG00000238004
ENSG00000229578
ENSG00000175097
ENSG00000246422
ENSG00000263237
ENSG00000221859
ENSG00000214049
ENSG00000232597
ENSG00000149452
ENSG00000234777
ENSG00000139352
ENSG00000245711
ENSG00000261400
ENSG00000255428
ENSG00000259899
ENSG00000185847
ENSG00000197309
ENSG00000228592
ENSG00000105642
ENSG00000182315
ENSG00000261761
ENSG00000261122
ENSG00000267567
ENSG00000258537
ENSG00000137809
ENSG00000254055
ENSG00000139220
ENSG00000226913
ENSG00000271579
ENSG00000237119
ENSG00000253959
ENSG00000235612
ENSG00000274956
ENSG00000260990
ENSG00000273069
ENSG00000179219
ENSG00000226409
ENSG00000189090
ENSG00000228622
ENSG00000205424
ENSG00000137745
ENSG00000176406
ENSG00000241098
ENSG00000178522
ENSG00000226387
ENSG00000228414
ENSG00000224935
ENSG00000226627
ENSG00000253141
ENSG00000250986
ENSG00000185966
ENSG00000182348
ENSG00000100626
ENSG00000185040
ENSG00000231295
ENSG00000258910
ENSG00000256172
ENSG00000162669
ENSG00000132915
ENSG00000070778
ENSG00000248479
ENSG00000261453
ENSG00000139971
ENSG00000249641
ENSG00000256232
ENSG00000205883
ENSG00000178928
ENSG00000242753
ENSG00000233479
ENSG00000240573
ENSG00000230873
ENSG00000226490
ENSG00000227101
ENSG00000153684
ENSG00000234860
ENSG00000236389
ENSG00000248343
ENSG00000090534
ENSG00000249481
ENSG00000250328
ENSG00000184108
ENSG00000260542
ENSG00000111701
ENSG00000267150
ENSG00000115194
ENSG00000173908
ENSG00000241469
ENSG00000198765
ENSG00000235054
ENSG00000233258
ENSG00000267758
ENSG00000120341
ENSG00000249317
ENSG00000234740
ENSG00000257748
ENSG00000231510
ENSG00000036828
ENSG00000204779
ENSG00000138696
ENSG00000278685
ENSG00000116748
ENSG00000236687
ENSG00000081277
ENSG00000275173
ENSG00000275805
ENSG00000273396
ENSG00000278146
ENSG00000274044
ENSG00000249082
ENSG00000226197
ENSG00000268926
ENSG00000185567
ENSG00000255270
ENSG00000258162
ENSG00000253205
ENSG00000257228
ENSG00000271763
ENSG00000241322
ENSG00000253695
ENSG00000257268
ENSG00000249066
ENSG00000257476
ENSG00000226702
ENSG00000172238
ENSG00000255384
ENSG00000230680
ENSG00000246777
ENSG00000178233
ENSG00000236758
ENSG00000136352
ENSG00000280936
ENSG00000006788
ENSG00000264829
ENSG00000267646
ENSG00000198090
ENSG00000258871
ENSG00000003989
ENSG00000243137
ENSG00000255427
ENSG00000224899
ENSG00000248397
ENSG00000226681
ENSG00000244234
ENSG00000171540
ENSG00000159527
ENSG00000259442
ENSG00000239519
ENSG00000237457
ENSG00000205882
ENSG00000279920
ENSG00000267196
ENSG00000268981
ENSG00000146039
ENSG00000260573
ENSG00000258535
ENSG00000277661
ENSG00000223716
ENSG00000253782
ENSG00000104818
ENSG00000234597
ENSG00000260402
ENSG00000221888
ENSG00000156486
ENSG00000174502
ENSG00000254007
ENSG00000158008
ENSG00000228778
ENSG00000226053
ENSG00000230250
ENSG00000274248
ENSG00000204300
ENSG00000187140
ENSG00000181867
ENSG00000082684
ENSG00000242515
ENSG00000205420
ENSG00000253576
ENSG00000237167
ENSG00000249584
ENSG00000266278
ENSG00000249679
ENSG00000275088
ENSG00000264647
ENSG00000205669
ENSG00000226043
ENSG00000227818
ENSG00000129451
ENSG00000109163
ENSG00000168418
ENSG00000223882
ENSG00000225107
ENSG00000233919
ENSG00000250167
ENSG00000258144
ENSG00000278041
ENSG00000270540
ENSG00000272428
ENSG00000187747
ENSG00000223863
ENSG00000237460
ENSG00000261265
ENSG00000253887
ENSG00000238102
ENSG00000151365
ENSG00000234281
ENSG00000213121
ENSG00000080618
ENSG00000235519
ENSG00000185186
ENSG00000256971
ENSG00000235529
ENSG00000143171
ENSG00000280725
ENSG00000171819
ENSG00000281991
ENSG00000169760
ENSG00000206538
ENSG00000233620
ENSG00000168314
ENSG00000254930
ENSG00000186474
ENSG00000283392
ENSG00000105428
ENSG00000225166
ENSG00000250103
ENSG00000253479
ENSG00000253236
ENSG00000253235
ENSG00000254737
ENSG00000228650
ENSG00000254489
ENSG00000259237
ENSG00000267992
ENSG00000279440
ENSG00000262801
ENSG00000100557
ENSG00000260478
ENSG00000227338
ENSG00000259831
ENSG00000204941
ENSG00000126550
ENSG00000231061
ENSG00000186513
ENSG00000132554
ENSG00000164007
ENSG00000188691
ENSG00000132631
ENSG00000234754
ENSG00000237092
ENSG00000124232
ENSG00000171903
ENSG00000231163
ENSG00000128052
ENSG00000268316
ENSG00000016490
ENSG00000267467
ENSG00000257514
ENSG00000269652
ENSG00000232406
ENSG00000206262
ENSG00000261649
ENSG00000189320
ENSG00000255159
ENSG00000236115
ENSG00000249421
ENSG00000006611
ENSG00000203266
ENSG00000183186
ENSG00000236197
ENSG00000257958
ENSG00000232058
ENSG00000275212
ENSG00000039139
ENSG00000225174
ENSG00000229569
ENSG00000248954
ENSG00000222030
ENSG00000230401
ENSG00000259764
ENSG00000226083
ENSG00000271234
ENSG00000261462
ENSG00000236922
ENSG00000215474
ENSG00000143001
ENSG00000249102
ENSG00000230978
ENSG00000225767
ENSG00000236102
ENSG00000230472
ENSG00000233848
ENSG00000265374
ENSG00000243902
ENSG00000215203
ENSG00000250417
ENSG00000230005
ENSG00000227169
ENSG00000008197
ENSG00000223949
ENSG00000168077
ENSG00000121904
ENSG00000137707
ENSG00000226041
ENSG00000104537
ENSG00000135744
ENSG00000261617
ENSG00000223404
ENSG00000258804
ENSG00000226846
ENSG00000120457
ENSG00000182902
ENSG00000250579
ENSG00000267144
ENSG00000236311
ENSG00000261475
ENSG00000244094
ENSG00000269289
ENSG00000254456
ENSG00000170788
ENSG00000250576
ENSG00000162947
ENSG00000274895
ENSG00000229498
ENSG00000263612
ENSG00000159263
ENSG00000232283
ENSG00000229109
ENSG00000157093
ENSG00000177133
ENSG00000144452
ENSG00000125046
ENSG00000250049
ENSG00000186118
ENSG00000177800
ENSG00000251613
ENSG00000261498
ENSG00000250590
ENSG00000184601
ENSG00000249275
ENSG00000259124
ENSG00000259280
ENSG00000256258
ENSG00000264458
ENSG00000105880
ENSG00000283227
ENSG00000237413
ENSG00000231808
ENSG00000248391
ENSG00000144644
ENSG00000176842
ENSG00000250626
ENSG00000214145
ENSG00000203877
ENSG00000260989
ENSG00000257283
ENSG00000259199
ENSG00000181013
ENSG00000184345
ENSG00000274659
ENSG00000146233
ENSG00000229630
ENSG00000282793
ENSG00000266102
ENSG00000231532
ENSG00000237686
ENSG00000276759
ENSG00000101435
ENSG00000224819
ENSG00000248143
ENSG00000231083
ENSG00000260530
ENSG00000118245
ENSG00000265935
ENSG00000260922
ENSG00000261797
ENSG00000253892
ENSG00000275591
ENSG00000250402
ENSG00000272485
ENSG00000257729
ENSG00000205444
ENSG00000233384
ENSG00000122304
ENSG00000260930
ENSG00000230657
ENSG00000271395
ENSG00000187013
ENSG00000254057
ENSG00000278408
ENSG00000258603
ENSG00000250620
ENSG00000174808
ENSG00000179270
ENSG00000008323
ENSG00000163618
ENSG00000232688
ENSG00000255181
ENSG00000145934
ENSG00000224481
ENSG00000284452
ENSG00000254401
ENSG00000233973
ENSG00000073067
ENSG00000188089
ENSG00000250362
ENSG00000163646
ENSG00000185519
ENSG00000248646
ENSG00000259889
ENSG00000258231
ENSG00000185652
ENSG00000174948
ENSG00000187026
ENSG00000257391
ENSG00000226990
ENSG00000279658
ENSG00000234892
ENSG00000257835
ENSG00000248199
ENSG00000263863
ENSG00000249647
ENSG00000267642
ENSG00000180251
ENSG00000239552
ENSG00000249553
ENSG00000267250
ENSG00000229821
ENSG00000234840
ENSG00000223843
ENSG00000234438
ENSG00000185002
ENSG00000277693
ENSG00000253768
ENSG00000223761
ENSG00000249791
ENSG00000224027
ENSG00000178934
ENSG00000248690
ENSG00000172155
ENSG00000203985
ENSG00000236536
ENSG00000186452
ENSG00000171711
ENSG00000249500
ENSG00000106648
ENSG00000232197
ENSG00000237742
ENSG00000157884
ENSG00000239216
ENSG00000225683
ENSG00000179817
ENSG00000261261
ENSG00000106278
ENSG00000280455
ENSG00000259518
ENSG00000282997
ENSG00000204446
ENSG00000203498
ENSG00000231418
ENSG00000253554
ENSG00000230806
ENSG00000125514
ENSG00000224932
ENSG00000227938
ENSG00000117148
ENSG00000279116
ENSG00000164197
ENSG00000154493
ENSG00000273012
ENSG00000184347
ENSG00000232056
ENSG00000182898
ENSG00000100312
ENSG00000251185
ENSG00000171551
ENSG00000223720
ENSG00000231754
ENSG00000229433
ENSG00000231604
ENSG00000238202
ENSG00000234567
ENSG00000196475
ENSG00000269736
ENSG00000259175
ENSG00000166959
ENSG00000236244
ENSG00000235885
ENSG00000164113
ENSG00000100565
ENSG00000221843
ENSG00000268257
ENSG00000229751
ENSG00000184945
ENSG00000234182
ENSG00000250597
ENSG00000267425
ENSG00000261029
ENSG00000282925
ENSG00000264734
ENSG00000265494
ENSG00000227496
ENSG00000263618
ENSG00000235497
ENSG00000258631
ENSG00000114547
ENSG00000186684
ENSG00000145626
ENSG00000255041
ENSG00000277550
ENSG00000259731
ENSG00000114113
ENSG00000260102
ENSG00000187175
ENSG00000095981
ENSG00000187553
ENSG00000225738
ENSG00000259104
ENSG00000253189
ENSG00000255087
ENSG00000251080
ENSG00000146216
ENSG00000140488
ENSG00000233087
ENSG00000114251
ENSG00000234962
ENSG00000257256
ENSG00000164434
ENSG00000132911
ENSG00000233894
ENSG00000084628
ENSG00000091128
ENSG00000227352
ENSG00000266106
ENSG00000260394
ENSG00000123388
ENSG00000234660
ENSG00000245482
ENSG00000264717
ENSG00000156282
ENSG00000118407
ENSG00000240241
ENSG00000188176
ENSG00000251049
ENSG00000179546
ENSG00000225328
ENSG00000246740
ENSG00000238232
ENSG00000182793
ENSG00000106025
ENSG00000283459
ENSG00000226876
ENSG00000235933
ENSG00000235862
ENSG00000258380
ENSG00000263667
ENSG00000228539
ENSG00000260620
ENSG00000232692
ENSG00000177363
ENSG00000043355
ENSG00000225152
ENSG00000180440
ENSG00000173678
ENSG00000151322
ENSG00000276707
ENSG00000143867
ENSG00000283117
ENSG00000224272
ENSG00000237013
ENSG00000224017
ENSG00000250150
ENSG00000185264
ENSG00000162641
ENSG00000255817
ENSG00000167751
ENSG00000251543
ENSG00000128645
ENSG00000196240
ENSG00000282602
ENSG00000223631
ENSG00000256995
ENSG00000259868
ENSG00000160202
ENSG00000251189
ENSG00000223358
ENSG00000204949
ENSG00000163157
ENSG00000265121
ENSG00000109132
ENSG00000182261
ENSG00000233821
ENSG00000235180
ENSG00000224132
ENSG00000272840
ENSG00000239498
ENSG00000235563
ENSG00000228153
ENSG00000223462
ENSG00000229672
ENSG00000253408
ENSG00000248576
ENSG00000237670
ENSG00000148735
ENSG00000282686
ENSG00000229272
ENSG00000249731
ENSG00000185274
ENSG00000249407
ENSG00000187123
ENSG00000257510
ENSG00000255009
ENSG00000229533
ENSG00000283217
ENSG00000229263
ENSG00000142623
ENSG00000280515
ENSG00000256650
ENSG00000228723
ENSG00000005421
ENSG00000240708
ENSG00000239508
ENSG00000149742
ENSG00000180869
ENSG00000233193
ENSG00000226739
ENSG00000229639
ENSG00000140481
ENSG00000162493
ENSG00000157103
ENSG00000152578
ENSG00000198797
ENSG00000248844
ENSG00000254440
ENSG00000261467
ENSG00000165623
ENSG00000236548
ENSG00000227418
ENSG00000249697
ENSG00000237232
ENSG00000235047
ENSG00000260594
ENSG00000260520
ENSG00000227907
ENSG00000254171
ENSG00000242522
ENSG00000254627
ENSG00000251621
ENSG00000278484
ENSG00000261434
ENSG00000228488
ENSG00000113492
ENSG00000255411
ENSG00000225649
ENSG00000254038
ENSG00000102935
ENSG00000254991
ENSG00000258414
ENSG00000255693
ENSG00000108381
ENSG00000226690
ENSG00000204128
ENSG00000271916
ENSG00000232310
ENSG00000271901
ENSG00000112186
ENSG00000221852
ENSG00000181273
ENSG00000168481
ENSG00000237579
ENSG00000272769
ENSG00000261472
ENSG00000231883
ENSG00000172969
ENSG00000248132
ENSG00000253110
ENSG00000261012
ENSG00000281641
ENSG00000203506
ENSG00000133665
ENSG00000248211
ENSG00000231971
ENSG00000233068
ENSG00000274529
ENSG00000259916
ENSG00000257114
ENSG00000006116
ENSG00000135447
ENSG00000236544
ENSG00000061492
ENSG00000163216
ENSG00000253302
ENSG00000130477
ENSG00000257989
ENSG00000186103
ENSG00000179284
ENSG00000261241
ENSG00000186377
ENSG00000204661
ENSG00000255494
ENSG00000232001
ENSG00000125815
ENSG00000274996
ENSG00000166090
ENSG00000227743
ENSG00000163531
ENSG00000229155
ENSG00000272880
ENSG00000256484
ENSG00000169427
ENSG00000223999
ENSG00000237896
ENSG00000197416
ENSG00000241933
ENSG00000229981
ENSG00000233693
ENSG00000231106
ENSG00000271874
ENSG00000258234
ENSG00000205971
ENSG00000277758
ENSG00000232900
ENSG00000251170
ENSG00000225299
ENSG00000110427
ENSG00000111713
ENSG00000253976
ENSG00000170465
ENSG00000226992
ENSG00000174325
ENSG00000178796
ENSG00000265533
ENSG00000182963
ENSG00000230971
ENSG00000246876
ENSG00000159217
ENSG00000237654
ENSG00000255241
ENSG00000261669
ENSG00000256875
ENSG00000281769
ENSG00000225427
ENSG00000260635
ENSG00000171495
ENSG00000248975
ENSG00000231031
ENSG00000264000
ENSG00000245662
ENSG00000250190
ENSG00000243230
ENSG00000259675
ENSG00000253267
ENSG00000234675
ENSG00000280025
ENSG00000233729
ENSG00000234193
ENSG00000198049
ENSG00000233096
ENSG00000251604
ENSG00000173728
ENSG00000180934
ENSG00000249373
ENSG00000253879
ENSG00000151790
ENSG00000182459
ENSG00000113889
ENSG00000171722
ENSG00000231477
ENSG00000255021
ENSG00000224184
ENSG00000226812
ENSG00000205488
ENSG00000239922
ENSG00000258346
ENSG00000259590
ENSG00000263727
ENSG00000236795
ENSG00000244040
ENSG00000257438
ENSG00000152670
ENSG00000124089
ENSG00000269985
ENSG00000265717
ENSG00000205865
ENSG00000230435
ENSG00000235118
ENSG00000260151
ENSG00000164900
ENSG00000250282
ENSG00000196844
ENSG00000253932
ENSG00000267107
ENSG00000234869
ENSG00000232930
ENSG00000250078
ENSG00000261856
ENSG00000260484
ENSG00000137561
ENSG00000241336
ENSG00000265484
ENSG00000250777
ENSG00000101198
ENSG00000227824
ENSG00000227564
ENSG00000281460
ENSG00000144366
ENSG00000170369
ENSG00000254349
ENSG00000258077
ENSG00000225334
ENSG00000147588
ENSG00000259774
ENSG00000155816
ENSG00000236980
ENSG00000156076
ENSG00000236208
ENSG00000230432
ENSG00000240086
ENSG00000180269
ENSG00000233363
ENSG00000258119
ENSG00000149021
ENSG00000258747
ENSG00000196131
ENSG00000228351
ENSG00000236897
ENSG00000189275
ENSG00000234752
ENSG00000277135
ENSG00000249854
ENSG00000250256
ENSG00000184599
ENSG00000170743
ENSG00000251011
ENSG00000197838
ENSG00000265781
ENSG00000283992
ENSG00000258779
ENSG00000112837
ENSG00000259245
ENSG00000260569
ENSG00000260422
ENSG00000120094
ENSG00000258083
ENSG00000148482
ENSG00000186143
ENSG00000131233
ENSG00000259166
ENSG00000138039
ENSG00000236641
ENSG00000104967
ENSG00000225269
ENSG00000235631
ENSG00000230573
ENSG00000234190
ENSG00000259023
ENSG00000241135
ENSG00000270002
ENSG00000135902
ENSG00000145861
ENSG00000237759
ENSG00000175766
ENSG00000226716
ENSG00000151615
ENSG00000269535
ENSG00000237233
ENSG00000283329
ENSG00000164488
ENSG00000182645
ENSG00000107186
ENSG00000237159
ENSG00000250842
ENSG00000262576
ENSG00000185038
ENSG00000225588
ENSG00000183640
ENSG00000146147
ENSG00000225365
ENSG00000256915
ENSG00000231427
ENSG00000264598
ENSG00000231986
ENSG00000237063
ENSG00000168955
ENSG00000245729
ENSG00000227809
ENSG00000168348
ENSG00000280236
ENSG00000176349
ENSG00000253297
ENSG00000203661
ENSG00000256083
ENSG00000237941
ENSG00000277332
ENSG00000254575
ENSG00000228031
ENSG00000237453
ENSG00000228718
ENSG00000249816
ENSG00000277749
ENSG00000079101
ENSG00000138109
ENSG00000204869
ENSG00000213578
ENSG00000270124
ENSG00000163586
ENSG00000188488
ENSG00000166960
ENSG00000254619
[truncated: 6,650 more rows]

## Sheet: Table S3
Category	Feature name	Abbreviation	Description	Source	PMID
Genomic	Gene length	gene_length	Length of gene body	Gencode v31	33270111
Genomic	Genes within 1Mb	gene_count_1Mb	Count of all other genes within ±1Mb of gene body	Gencode v31	33270111
Genomic	Min. gene distance	gene_distance_min	Distance to nearest other gene. Defaults to zero for overlapping genes.	Gencode v31	33270111
Expression	# tissues expressed	tissue_expression	Number of tissues with median TPM > 0.5 in GTEx v8	GTEx v8	32913098
Expression	Adipose expression	adipose_expression	Gene has median TPM > 0.5 in tissue	GTEx v8	32913098
Expression	Adrenal gland expression	adrenal_gland_expression	Gene has median TPM > 0.5 in tissue	GTEx v8	32913098
Expression	Artery	artery_expression	Gene has median TPM > 0.5 in tissue	GTEx v8	32913098
Expression	Bladder	bladder_expression	Gene has median TPM > 0.5 in tissue	GTEx v8	32913098
Expression	Brain	brain_expression	Gene has median TPM > 0.5 in tissue	GTEx v8	32913098
Expression	Breast	breast_expression	Gene has median TPM > 0.5 in tissue	GTEx v8	32913098
Expression	Cervix	cervix_expression	Gene has median TPM > 0.5 in tissue	GTEx v8	32913098
Expression	Colon	colon_expression	Gene has median TPM > 0.5 in tissue	GTEx v8	32913098
Expression	Esophagus	esophagus_expression	Gene has median TPM > 0.5 in tissue	GTEx v8	32913098
Expression	Fallopian tube	fallopian_tube_expression	Gene has median TPM > 0.5 in tissue	GTEx v8	32913098
Expression	Heart	heart_expression	Gene has median TPM > 0.5 in tissue	GTEx v8	32913098
Expression	Kidney	kidney_expression	Gene has median TPM > 0.5 in tissue	GTEx v8	32913098
Expression	Liver	liver_expression	Gene has median TPM > 0.5 in tissue	GTEx v8	32913098
Expression	Lung	lung_expression	Gene has median TPM > 0.5 in tissue	GTEx v8	32913098
Expression	Minor salivary gland	minor_salivary_gland_expression	Gene has median TPM > 0.5 in tissue	GTEx v8	32913098
Expression	Muscle	muscle_expression	Gene has median TPM > 0.5 in tissue	GTEx v8	32913098
Expression	Nerve	nerve_expression	Gene has median TPM > 0.5 in tissue	GTEx v8	32913098
Expression	Ovary	ovary_expression	Gene has median TPM > 0.5 in tissue	GTEx v8	32913098
Expression	Pancreas	pancreas_expression	Gene has median TPM > 0.5 in tissue	GTEx v8	32913098
Expression	Pituitary	pituitary_expression	Gene has median TPM > 0.5 in tissue	GTEx v8	32913098
Expression	Prostate	prostate_expression	Gene has median TPM > 0.5 in tissue	GTEx v8	32913098
Expression	Skin	skin_expression	Gene has median TPM > 0.5 in tissue	GTEx v8	32913098
Expression	Small intestine	small_intestine_expression	Gene has median TPM > 0.5 in tissue	GTEx v8	32913098
Expression	Spleen	spleen_expression	Gene has median TPM > 0.5 in tissue	GTEx v8	32913098
Expression	Stomach	stomach_expression	Gene has median TPM > 0.5 in tissue	GTEx v8	32913098
Expression	Testis	testis_expression	Gene has median TPM > 0.5 in tissue	GTEx v8	32913098
Expression	Thyroid	thyroid_expression	Gene has median TPM > 0.5 in tissue	GTEx v8	32913098
Expression	Uterus	uterus_expression	Gene has median TPM > 0.5 in tissue	GTEx v8	32913098
Expression	Vagina	vagina_expression	Gene has median TPM > 0.5 in tissue	GTEx v8	32913098
Genomic	Distance to expressed gene	active_gene_distance	Distance to nearest active gene (median TPM > 0.5 in INTERVAL)	Gencode v31	33270111
Genomic	Expressed gene within 1Mb	active_gene_count_1Mb	Count of all active genes (median TPM > 0.5 in INTERVAL) within ±1Mb of gene body	Gencode v31	33270111
Regulation	ChromHMM Active TSS	gene_fraction_TssA	Fraction of gene body overlapping chromHMM state in PBMCs (E062)	Roadmap Epigenomics Project	25693563
Regulation	ChromHMM Flanking active TSS	gene_fraction_TssAFlnk	Fraction of gene body overlapping chromHMM state in PBMCs (E062)	Roadmap Epigenomics Project	25693563
Regulation	ChromHMM Transcr. at gene 5' and 3'	gene_fraction_TxFlnk	Fraction of gene body overlapping chromHMM state in PBMCs (E062)	Roadmap Epigenomics Project	25693563
Regulation	ChromHMM Strong transcription	gene_fraction_Tx	Fraction of gene body overlapping chromHMM state in PBMCs (E062)	Roadmap Epigenomics Project	25693563
Regulation	ChromHMM Weak transcription	gene_fraction_TxWk	Fraction of gene body overlapping chromHMM state in PBMCs (E062)	Roadmap Epigenomics Project	25693563
Regulation	ChromHMM Genic enhancers	gene_fraction_EnhG	Fraction of gene body overlapping chromHMM state in PBMCs (E062)	Roadmap Epigenomics Project	25693563
Regulation	ChromHMM Enhancers	gene_fraction_Enh	Fraction of gene body overlapping chromHMM state in PBMCs (E062)	Roadmap Epigenomics Project	25693563
Regulation	ChromHMM ZNF genes and repeats	gene_fraction_ZNFRpts	Fraction of gene body overlapping chromHMM state in PBMCs (E062)	Roadmap Epigenomics Project	25693563
Regulation	ChromHMM Heterochromatin	gene_fraction_Het	Fraction of gene body overlapping chromHMM state in PBMCs (E062)	Roadmap Epigenomics Project	25693563
Regulation	ChromHMM Bivalent/Poised TSS	gene_fraction_TssBiv	Fraction of gene body overlapping chromHMM state in PBMCs (E062)	Roadmap Epigenomics Project	25693563
Regulation	ChromHMM Flanking Bivalent TSS/Enh	gene_fraction_BivFlnk	Fraction of gene body overlapping chromHMM state in PBMCs (E062)	Roadmap Epigenomics Project	25693563
Regulation	ChromHMM Bivalent Enhancer	gene_fraction_EnhBiv	Fraction of gene body overlapping chromHMM state in PBMCs (E062)	Roadmap Epigenomics Project	25693563
Regulation	ChromHMM Repressed PolyComb	gene_fraction_ReprPC	Fraction of gene body overlapping chromHMM state in PBMCs (E062)	Roadmap Epigenomics Project	25693563
Regulation	ChromHMM Weak Repressed PolyComb	gene_fraction_ReprPCWk	Fraction of gene body overlapping chromHMM state in PBMCs (E062)	Roadmap Epigenomics Project	25693563
Regulation	ChromHMM Quiescent/Low	gene_fraction_Quies	Fraction of gene body overlapping chromHMM state in PBMCs (E062)	Roadmap Epigenomics Project	25693563
Regulation	A compartment overlap	fraction_A	Fraction of gene overlapping A compartment in GM12878 cell line	4D nucleome project	28905911
Regulation	B compartment overlap	fraction_B	Fraction of gene overlapping B compartment in GM12878 cell line	4D nucleome project	28905911
Regulation	Unassigned compartment overlap	fraction_unassigned	Fraction of gene overlapping unassigedc compartment in GM12878 cell line	4D nucleome project	28905911
Gene sets	Autosomal dominant gene	gnomad_autosomal_dominant	Autosomal dominant genes defined by gnomAD	Karczewski et al. Nature, 2020	32461654
Gene sets	Haploinsufficient gene	gnomad_haploinsufficient	Haploinsufficient genes defined by gnomAD	Karczewski et al. Nature, 2020	32461654
Gene sets	Autosomal recessive gene	gnomad_autosomal_recessive	Autosomal recessive genes defined by gnomAD	Karczewski et al. Nature, 2020	32461654
Gene sets	Olfactory gene	gnomad_olfactory_genes	Olfactory genes defined by gnomAD	Karczewski et al. Nature, 2020	32461654
Gene sets	High-confidence oncogenes	oncogene	Tier 1, dominant oncogenes from the Cancer Gene Census	COSMIC v97	30371878
Constraint & conservation	Enhancer Domain Score (EDS)	EDS	Predicted probability of being a disease gene based on enhancer domain features	Wang & Goldstein, Am. J. Hum. Genet., 2020	32032514
Regulation	Conserved enhancer bp (activity-linking)	ActivityLinking_Conserved_nt_count	Conserved nucleotide count in enhancers using activity-linking method	Wang & Goldstein, Am. J. Hum. Genet., 2020	32032514
Regulation	Enhancer nt bp (activity-linking)	ActivityLinking_nt_count	Nucleotide count in enhancers using activity-linking method	Wang & Goldstein, Am. J. Hum. Genet., 2020	32032514
Regulation	Conserved enhancer bp (proximity-linking)	ProximityLinking_Conserved_nt_count	Conserved nucleotide count in enhancers using proximity-linking method	Wang & Goldstein, Am. J. Hum. Genet., 2020	32032514
Regulation	Enhancer bp (proximity-linking)	ProximityLinking_nt_count	Nucleotide count in enhancers using proximity-linking method	Wang & Goldstein, Am. J. Hum. Genet., 2020	32032514
Regulation	# enhancers (actvity-linking)	ActivityLinking_EnhancerNumber	Number of enhancers using activity-linking method	Wang & Goldstein, Am. J. Hum. Genet., 2020	32032514
Regulation	Conserved # enhancers (activity-linking)	ActivityLinking_NumberConservedElements	Number of conserved enhancer elements using activity-linking method	Wang & Goldstein, Am. J. Hum. Genet., 2020	32032514
Regulation	# enhancers (proximity-linking)	ProximityLinking_EnhancerNumber	Number of enhancers using proximity-linking method	Wang & Goldstein, Am. J. Hum. Genet., 2020	32032514
Regulation	Conserved # enhancers (proximity-linking)	ProximityLinking_NumberConservedElements	Number of conserved enhancer elements using proximity-linking method	Wang & Goldstein, Am. J. Hum. Genet., 2020	32032514
Constraint & conservation	Episcore	Episcore	A predictive score for haploinsufficient genes based on their epigenetic signatures across tissues	Han et al., Nat. Commun., 2018	29849042
Constraint & conservation	pHaplo	pHaplo	Probability of haploinsufficiency	Collins et al., Cell 2022	35917817
Constraint & conservation	pTriplo	pTriplo	Probability of triplosensitivity	Collins et al., Cell 2022	35917817
Constraint & conservation	pLI	pLI	Probability of loss-of-function intolerance calculated in gnomAD	gnomAD v2.1	32461654
Constraint & conservation	Probability of complete haplosufficiency	pNull	Probability of haplosufficiency calculated in gnomAD	gnomAD v2.1	32461654
Constraint & conservation	Probability of recessive lethality	pRec	Probability of recessive lethality calculated in gnomAD	gnomAD v2.1	32461654
Constraint & conservation	gnomAD LOEUF	oe_lof_upper	Upper 90% confidence interval of obs:exp ratio for loss-of-function SNVs in gnomAD	gnomAD v2.1	32461654
Constraint & conservation	gnomAD missense OEUF	oe_mis_upper	Upper 90% confidence interval of obs:exp ratio for missense SNVs in gnomAD	gnomAD v2.1	32461654
Constraint & conservation	# conserved elements per bp	gerp_element_per_bp	Number of conserved elements per bp in ±10kb window around gene body	Davydov et al., PLoS Comput Biol., 2010	21152010
Regulation	Min. TAD boundary distance	tad_distance	Distance to nearest TAD boundary	4D nucleome project	28905911
Constraint & conservation	Mean gene body conservation	phylop_mean	Mean phyloP score over gene body	Pollard et al., Genome Res., 2010	19858363
Gene sets	Approved drug target	approved_target	Target tractability features includes Approved Drug	OpenTargets release 22.11	36399499
Gene sets	DECIPHER gene	decipher_gene	DECIPHER developmental disorder genes	Firth et al., Am. J. Hum. Genet., 2009	19344873
Gene sets	OMIM	omim_gene	OMIM developmental disorder genes	Amberger et al., Nucleic Acids Res., 2015	25428349
Gene sets	Protein-coding	protein_coding	Protein-coding status of gene	Gencode v31	33270111

## Sheet: Table S4
Gene group	Total	Protein coding	lncRNA
Active genes	20835	14754	6081
Inactive genes	8779	3173	5606
Non-misexpressed genes	4213	2022	2191
Misexpressed genes	4437	1070	3367

## Sheet: Table S5
vrnt_type	consequence	maf_range	z_cutoff	z_cutoff_name	window_raw	window_name	misexp_carrier	misexp_total	control_carrier	control_total	risk_ratio	risk_ratio_lower	risk_ratio_upper	odds_ratio	odds_ratio_lower	odds_ratio_upper	pval	fdr_bh_pass	fdr_bh_pval_adj	bonferroni_pass	bonferroni_pval_adj
all_sv	all	0-1	2	> 2	gene_body_10	gene body +/-10kb	66	17380	12207	10217900	3.17868	2.49682	4.04675	3.18699	2.50105	4.06105	2.29286e-15	TRUE	1.14643e-13	TRUE	1.605e-12
all_sv	all	0-1	10	> 10	gene_body_10	gene body +/-10kb	54	10668	12187	10208772	4.24021	3.24781	5.53585	4.2567	3.25603	5.56489	7.70912e-18	TRUE	6.74548e-16	TRUE	5.39638e-15
all_sv	all	0-1	20	> 20	gene_body_10	gene body +/-10kb	32	4622	9648	8163538	5.85816	4.14534	8.27869	5.89203	4.1593	8.3466	7.35258e-15	TRUE	3.02753e-13	TRUE	5.14681e-12
all_sv	all	0-1	30	> 30	gene_body_10	gene body +/-10kb	24	2019	5756	4765821	9.84219	6.60714	14.6612	9.94856	6.64672	14.8906	2.84321e-16	TRUE	1.65854e-14	TRUE	1.99025e-13
all_sv	all	0-1	40	> 40	gene_body_10	gene body +/-10kb	19	803	2526	2103277	19.7016	12.6126	30.7749	20.1548	12.765	31.8226	1.45813e-18	TRUE	2.04138e-16	TRUE	1.02069e-15
all_sv	all	2024-05-01	2	> 2	gene_body_10	gene body +/-10kb	65	17380	18571	10217900	2.05774	1.61371	2.62395	2.06171	1.61535	2.63141	1.59075e-07	TRUE	2.2725e-06	TRUE	0.000111352
all_sv	all	2024-05-01	10	> 10	gene_body_10	gene body +/-10kb	20	10668	18616	10208772	1.0281	0.663401	1.59328	1.02815	0.662889	1.59467	0.82061	FALSE	1	FALSE	1
all_sv	all	2024-05-01	20	> 20	gene_body_10	gene body +/-10kb	4	4622	15053	8163538	0.469338	0.176203	1.25014	0.468878	0.175881	1.24998	0.165122	FALSE	0.525387	FALSE	1
all_sv	all	2024-05-01	30	> 30	gene_body_10	gene body +/-10kb	1	2019	8840	4765821	0.267023	0.0376279	1.89491	0.26666	0.0375403	1.89417	0.197468	FALSE	0.598389	FALSE	1
all_sv	all	2024-05-01	40	> 40	gene_body_10	gene body +/-10kb	1	803	3792	2103277	0.690737	0.0973933	4.89887	0.690351	0.0971014	4.90811	1	FALSE	1	FALSE	1
all_sv	all	2024-10-05	2	> 2	gene_body_10	gene body +/-10kb	36	17380	21998	10217900	0.962124	0.694057	1.33373	0.962046	0.69353	1.33452	0.934589	FALSE	1	FALSE	1
all_sv	all	2024-10-05	10	> 10	gene_body_10	gene body +/-10kb	23	10668	22011	10208772	0.999951	0.664645	1.50441	0.999951	0.664058	1.50574	1	FALSE	1	FALSE	1
all_sv	all	2024-10-05	20	> 20	gene_body_10	gene body +/-10kb	11	4622	17078	8163538	1.13764	0.630348	2.05318	1.13797	0.629642	2.05667	0.626768	FALSE	1	FALSE	1
all_sv	all	2024-10-05	30	> 30	gene_body_10	gene body +/-10kb	6	2019	10314	4765821	1.37317	0.617504	3.05359	1.37429	0.616534	3.06336	0.463272	FALSE	1	FALSE	1
all_sv	all	2024-10-05	40	> 40	gene_body_10	gene body +/-10kb	2	803	4919	2103277	1.06496	0.26673	4.25203	1.06512	0.26585	4.26741	0.712821	FALSE	1	FALSE	1
all_sv	all	10-50	2	> 2	gene_body_10	gene body +/-10kb	187	17380	168421	10217900	0.652766	0.565995	0.752838	0.648989	0.561848	0.749645	3.47742e-10	TRUE	8.69355e-09	TRUE	2.43419e-07
all_sv	all	10-50	10	> 10	gene_body_10	gene body +/-10kb	138	10668	168470	10208772	0.783875	0.664093	0.925263	0.781043	0.660256	0.923926	0.00337792	TRUE	0.0192946	FALSE	1
all_sv	all	10-50	20	> 20	gene_body_10	gene body +/-10kb	60	4622	134216	8163538	0.789579	0.614041	1.0153	0.786811	0.609868	1.01509	0.0640304	FALSE	0.254666	FALSE	1
all_sv	all	10-50	30	> 30	gene_body_10	gene body +/-10kb	27	2019	84063	4765821	0.758159	0.521218	1.10281	0.754881	0.516335	1.10363	0.174851	FALSE	0.5448	FALSE	1
all_sv	all	10-50	40	> 40	gene_body_10	gene body +/-10kb	8	803	32196	2103277	0.650832	0.32658	1.29702	0.647319	0.322571	1.29901	0.250972	FALSE	0.680262	FALSE	1
indel	all	0-1	2	> 2	gene_body_window_10000	gene body +/-10kb	2718	18482	1738529	11116005	0.940302	0.90819	0.973549	0.930009	0.892883	0.968678	0.000453602	TRUE	0.00311296	FALSE	0.317521
indel	all	2024-05-01	2	> 2	gene_body_window_10000	gene body +/-10kb	4795	18482	2926961	11116005	0.985307	0.961578	1.00962	0.980159	0.94842	1.01296	0.235313	FALSE	0.651063	FALSE	1
indel	all	2024-10-05	2	> 2	gene_body_window_10000	gene body +/-10kb	4117	18482	2687420	11116005	0.921393	0.896893	0.946563	0.898865	0.868231	0.93058	1.2046e-09	TRUE	2.81074e-08	TRUE	8.43222e-07
indel	all	10-50	2	> 2	gene_body_window_10000	gene body +/-10kb	13987	18482	8762862	11116005	0.960016	0.952196	0.9679	0.835598	0.80796	0.864181	6.70685e-25	TRUE	2.3474e-22	TRUE	4.6948e-22
snp	all	0-1	2	> 2	gene_body_window_10000	gene body +/-10kb	7469	18482	4729650	11116005	0.949802	0.933307	0.966589	0.915758	0.889224	0.943084	4.2272e-09	TRUE	8.45439e-08	TRUE	2.95904e-06
snp	all	2024-05-01	2	> 2	gene_body_window_10000	gene body +/-10kb	9143	18482	5783439	11116005	0.950829	0.937065	0.964795	0.90269	0.877011	0.92912	3.6702e-12	TRUE	1.16779e-10	TRUE	2.56914e-09
snp	all	2024-10-05	2	> 2	gene_body_window_10000	gene body +/-10kb	7847	18482	5025236	11116005	0.939176	0.923533	0.955084	0.894297	0.868569	0.920788	5.64291e-14	TRUE	2.07897e-12	TRUE	3.95004e-11
snp	all	10-50	2	> 2	gene_body_window_10000	gene body +/-10kb	17131	18482	10411313	11116005	0.989639	0.985638	0.993657	0.858265	0.811978	0.90719	1.23066e-07	TRUE	1.79472e-06	TRUE	8.61464e-05
indel	all	0-1	10	> 10	gene_body_window_10000	gene body +/-10kb	1711	11294	1736563	11106267	0.968902	0.927502	1.01215	0.963349	0.915025	1.01423	0.157727	FALSE	0.506462	FALSE	1
indel	all	2024-05-01	10	> 10	gene_body_window_10000	gene body +/-10kb	2966	11294	2924453	11106267	0.997348	0.966983	1.02867	0.996404	0.955487	1.03907	0.872635	FALSE	1	FALSE	1
indel	all	2024-10-05	10	> 10	gene_body_window_10000	gene body +/-10kb	2595	11294	2685196	11106267	0.950346	0.918777	0.983	0.935534	0.895387	0.97748	0.00288505	TRUE	0.0171376	FALSE	1
indel	all	10-50	10	> 10	gene_body_window_10000	gene body +/-10kb	8802	11294	8753706	11106267	0.988803	0.979142	0.998559	0.949254	0.90794	0.992447	0.0225407	FALSE	0.107337	FALSE	1
snp	all	0-1	10	> 10	gene_body_window_10000	gene body +/-10kb	4691	11294	4724150	11106267	0.976477	0.955333	0.998089	0.959766	0.924492	0.996385	0.032167	FALSE	0.144339	FALSE	1
snp	all	2024-05-01	10	> 10	gene_body_window_10000	gene body +/-10kb	5663	11294	5777050	11106267	0.963964	0.94639	0.981864	0.927723	0.89411	0.9626	6.99164e-05	TRUE	0.000560268	TRUE	0.0489415
snp	all	2024-10-05	10	> 10	gene_body_window_10000	gene body +/-10kb	4922	11294	5020173	11106267	0.964147	0.944117	0.984602	0.936453	0.902246	0.971956	0.000555383	TRUE	0.00377445	FALSE	0.388768
snp	all	10-50	10	> 10	gene_body_window_10000	gene body +/-10kb	10571	11294	10403451	11106267	0.999215	0.994405	1.00405	0.987739	0.916018	1.06507	0.742391	FALSE	1	FALSE	1
indel	all	0-1	20	> 20	gene_body_window_10000	gene body +/-10kb	761	4860	1378435	8951815	1.01689	0.952638	1.08547	1.02002	0.944066	1.10209	0.619232	FALSE	1	FALSE	1
indel	all	2024-05-01	20	> 20	gene_body_window_10000	gene body +/-10kb	1298	4860	2320956	8951815	1.03011	0.983219	1.07923	1.04108	0.976964	1.1094	0.213481	FALSE	0.622652	FALSE	1
indel	all	2024-10-05	20	> 20	gene_body_window_10000	gene body +/-10kb	1130	4860	2155170	8951815	0.965766	0.917662	1.01639	0.955394	0.893863	1.02116	0.184943	FALSE	0.567808	FALSE	1
indel	all	10-50	20	> 20	gene_body_window_10000	gene body +/-10kb	3846	4860	7082094	8951815	1.00028	0.985942	1.01483	1.00135	0.934393	1.07311	0.985919	FALSE	1	FALSE	1
snp	all	0-1	20	> 20	gene_body_window_10000	gene body +/-10kb	2083	4860	3792015	8951815	1.0118	0.979472	1.04519	1.02065	0.964266	1.08033	0.485873	FALSE	1	FALSE	1
snp	all	2024-05-01	20	> 20	gene_body_window_10000	gene body +/-10kb	2499	4860	4644575	8951815	0.991049	0.964326	1.01851	0.981575	0.92787	1.03839	0.51823	FALSE	1	FALSE	1
snp	all	2024-10-05	20	> 20	gene_body_window_10000	gene body +/-10kb	2163	4860	4037362	8951815	0.98681	0.956304	1.01829	0.976232	0.922524	1.03307	0.411193	FALSE	0.957795	FALSE	1
snp	all	10-50	20	> 20	gene_body_window_10000	gene body +/-10kb	4594	4860	8391680	8951815	1.00836	1.00156	1.01521	1.1528	1.01873	1.30451	0.0242999	FALSE	0.11416	FALSE	1
indel	all	0-1	30	> 30	gene_body_window_10000	gene body +/-10kb	354	2109	809763	5292908	1.09714	0.997664	1.20654	1.11674	0.996199	1.25186	0.060657	FALSE	0.245238	FALSE	1
indel	all	2024-05-01	30	> 30	gene_body_window_10000	gene body +/-10kb	593	2109	1363226	5292908	1.0917	1.01968	1.16882	1.12757	1.02544	1.23989	0.0136839	FALSE	0.0689117	FALSE	1
indel	all	2024-10-05	30	> 30	gene_body_window_10000	gene body +/-10kb	508	2109	1291130	5292908	0.987442	0.915378	1.06518	0.983457	0.890023	1.0867	0.76093	FALSE	1	FALSE	1
indel	all	10-50	30	> 30	gene_body_window_10000	gene body +/-10kb	1674	2109	4211791	5292908	0.997485	0.976014	1.01943	0.987807	0.888903	1.09772	0.807985	FALSE	1	FALSE	1
snp	all	0-1	30	> 30	gene_body_window_10000	gene body +/-10kb	930	2109	2248761	5292908	1.0379	0.989199	1.08901	1.0678	0.979835	1.16367	0.139928	FALSE	0.467709	FALSE	1
snp	all	2024-05-01	30	> 30	gene_body_window_10000	gene body +/-10kb	1111	2109	2761300	5292908	1.00976	0.969722	1.05145	1.02063	0.936991	1.11172	0.647131	FALSE	1	FALSE	1
snp	all	2024-10-05	30	> 30	gene_body_window_10000	gene body +/-10kb	920	2109	2403218	5292908	0.960754	0.915245	1.00853	0.930388	0.853653	1.01402	0.10096	FALSE	0.36057	FALSE	1
snp	all	10-50	30	> 30	gene_body_window_10000	gene body +/-10kb	2005	2109	4986018	5292908	1.0092	0.999438	1.01906	1.18662	0.974296	1.4452	0.0932415	FALSE	0.341723	FALSE	1
indel	all	0-1	40	> 40	gene_body_window_10000	gene body +/-10kb	137	836	357994	2337773	1.07014	0.918185	1.24724	1.08389	0.902481	1.30176	0.387276	FALSE	0.933782	FALSE	1
indel	all	2024-05-01	40	> 40	gene_body_window_10000	gene body +/-10kb	237	836	593885	2337773	1.11594	1.00191	1.24295	1.16182	0.999551	1.35043	0.0515918	FALSE	0.213694	FALSE	1
indel	all	2024-10-05	40	> 40	gene_body_window_10000	gene body +/-10kb	208	836	583124	2337773	0.997467	0.886616	1.12218	0.996628	0.85197	1.16585	1	FALSE	1	FALSE	1
indel	all	10-50	40	> 40	gene_body_window_10000	gene body +/-10kb	653	836	1838087	2337773	0.993444	0.95842	1.02975	0.970048	0.82335	1.14288	0.704302	FALSE	1	FALSE	1
snp	all	0-1	40	> 40	gene_body_window_10000	gene body +/-10kb	340	836	991187	2337773	0.959223	0.883804	1.04108	0.93127	0.811211	1.0691	0.327112	FALSE	0.828649	FALSE	1
snp	all	2024-05-01	40	> 40	gene_body_window_10000	gene body +/-10kb	444	836	1212567	2337773	1.02394	0.960741	1.09129	1.05105	0.917529	1.204	0.488778	FALSE	1	FALSE	1
snp	all	2024-10-05	40	> 40	gene_body_window_10000	gene body +/-10kb	386	836	1079226	2337773	1.00016	0.929563	1.07613	1.0003	0.87311	1.14603	1	FALSE	1	FALSE	1
snp	all	10-50	40	> 40	gene_body_window_10000	gene body +/-10kb	792	836	2190121	2337773	1.01124	0.995205	1.02753	1.21351	0.895744	1.64401	0.226832	FALSE	0.640251	FALSE	1
all_sv	all	0-1	10	> 10	downstream_1000000	800kb to 1Mb	44	10668	43185	10208772	0.975013	0.725916	1.30959	0.974909	0.724953	1.31105	0.940493	FALSE	1	FALSE	1
all_sv	all	0-1	10	> 10	downstream_200000	TTS to 200kb	45	10668	42299	10208772	1.01806	0.760473	1.36289	1.01814	0.759591	1.36468	0.879971	FALSE	1	FALSE	1
all_sv	all	0-1	10	> 10	downstream_400000	200kb to 400kb	44	10668	43531	10208772	0.967263	0.720147	1.29918	0.967127	0.719167	1.30058	0.94064	FALSE	1	FALSE	1
all_sv	all	0-1	10	> 10	downstream_600000	400kb to 600kb	51	10668	43563	10208772	1.12032	0.851857	1.4734	1.1209	0.851175	1.4761	0.41293	FALSE	0.957795	FALSE	1
all_sv	all	0-1	10	> 10	downstream_800000	600kb to 800kb	46	10668	42606	10208772	1.03318	0.774244	1.37872	1.03333	0.773385	1.38064	0.821356	FALSE	1	FALSE	1
all_sv	all	0-1	10	> 10	upstream_0	gene body	38	10668	7271	10208772	5.00127	3.63816	6.87508	5.01557	3.64444	6.90256	3.56633e-15	TRUE	1.56027e-13	TRUE	2.49643e-12
all_sv	all	0-1	10	> 10	upstream_1000000	-800kb to -1Mb	34	10668	42856	10208772	0.759203	0.542691	1.06209	0.758433	0.541559	1.06216	0.115089	FALSE	0.39686	FALSE	1
all_sv	all	0-1	10	> 10	upstream_200000	TSS to -200kb	90	10668	42687	10208772	2.01761	1.64209	2.479	2.02627	1.64625	2.494	1.86116e-09	TRUE	4.20261e-08	TRUE	1.30281e-06
all_sv	all	0-1	10	> 10	upstream_400000	-200kb to -400kb	53	10668	42000	10208772	1.20758	0.923023	1.57987	1.20862	0.922577	1.58335	0.172392	FALSE	0.543578	FALSE	1
all_sv	all	0-1	10	> 10	upstream_600000	-400kb to -600kb	28	10668	44787	10208772	0.598269	0.413234	0.866159	0.597212	0.412102	0.865471	0.00414124	TRUE	0.023378	FALSE	1
all_sv	all	0-1	10	> 10	upstream_800000	-600kb to -800kb	47	10668	41954	10208772	1.07205	0.805859	1.42617	1.07237	0.805081	1.4284	0.596089	FALSE	1	FALSE	1
all_sv	all	0-1	2	> 2	downstream_1000000	800kb to 1Mb	70	17380	43199	10217900	0.952656	0.753913	1.20379	0.952465	0.753048	1.20469	0.769632	FALSE	1	FALSE	1
all_sv	all	0-1	2	> 2	downstream_200000	TTS to 200kb	79	17380	42389	10217900	1.09569	0.879118	1.3656	1.09612	0.878584	1.36752	0.407971	FALSE	0.957795	FALSE	1
all_sv	all	0-1	2	> 2	downstream_400000	200kb to 400kb	72	17380	43663	10217900	0.969462	0.769735	1.22101	0.969335	0.768896	1.22203	0.861304	FALSE	1	FALSE	1
all_sv	all	0-1	2	> 2	downstream_600000	400kb to 600kb	74	17380	43679	10217900	0.996027	0.793319	1.25053	0.99601	0.792534	1.25173	1	FALSE	1	FALSE	1
all_sv	all	0-1	2	> 2	downstream_800000	600kb to 800kb	84	17380	42691	10217900	1.15679	0.934361	1.43217	1.15755	0.934007	1.4346	0.175892	FALSE	0.5448	FALSE	1
all_sv	all	0-1	2	> 2	upstream_0	gene body	46	17380	7291	10217900	3.70922	2.77684	4.95467	3.71641	2.78009	4.96807	2.12002e-13	TRUE	7.06675e-12	TRUE	1.48402e-10
all_sv	all	0-1	2	> 2	upstream_1000000	-800kb to -1Mb	57	17380	42849	10217900	0.782071	0.603409	1.01363	0.781354	0.602341	1.01357	0.0680885	FALSE	0.269277	FALSE	1
all_sv	all	0-1	2	> 2	upstream_200000	TSS to -200kb	116	17380	42767	10217900	1.59463	1.3298	1.91221	1.59863	1.33151	1.91934	3.03779e-06	TRUE	3.17381e-05	TRUE	0.00212645
all_sv	all	0-1	2	> 2	upstream_400000	-200kb to -400kb	86	17380	41992	10217900	1.20405	0.974967	1.48695	1.20506	0.974766	1.48977	0.085255	FALSE	0.322586	FALSE	1
all_sv	all	0-1	2	> 2	upstream_600000	-400kb to -600kb	63	17380	44786	10217900	0.827009	0.646232	1.05836	0.826379	0.64516	1.0585	0.135111	FALSE	0.459114	FALSE	1
all_sv	all	0-1	2	> 2	upstream_800000	-600kb to -800kb	81	17380	41966	10217900	1.13475	0.912958	1.41042	1.13538	0.912536	1.41264	0.258878	FALSE	0.69431	FALSE	1
all_sv	all	0-1	20	> 20	downstream_1000000	800kb to 1Mb	23	4622	33914	8163538	1.19784	0.796694	1.80096	1.19883	0.795728	1.80612	0.35936	FALSE	0.882638	FALSE	1
all_sv	all	0-1	20	> 20	downstream_200000	TTS to 200kb	18	4622	33259	8163538	0.955899	0.602724	1.51602	0.955726	0.60153	1.51848	1	FALSE	1	FALSE	1
all_sv	all	0-1	20	> 20	downstream_400000	200kb to 400kb	21	4622	34343	8163538	1.08001	0.704771	1.65505	1.08038	0.703637	1.65884	0.649914	FALSE	1	FALSE	1
all_sv	all	0-1	20	> 20	downstream_600000	400kb to 600kb	21	4622	34152	8163538	1.08605	0.708712	1.66431	1.08645	0.707588	1.66816	0.648214	FALSE	1	FALSE	1
all_sv	all	0-1	20	> 20	downstream_800000	600kb to 800kb	18	4622	33891	8163538	0.938073	0.591486	1.48775	0.937831	0.590268	1.49005	0.908748	FALSE	1	FALSE	1
all_sv	all	0-1	20	> 20	upstream_0	gene body	24	4622	5807	8163538	7.29975	4.89384	10.8885	7.33263	4.90567	10.9603	1.75197e-13	TRUE	6.1319e-12	TRUE	1.22638e-10
all_sv	all	0-1	20	> 20	upstream_1000000	-800kb to -1Mb	20	4622	34097	8163538	1.03601	0.668936	1.6045	1.03616	0.667766	1.6078	0.819242	FALSE	1	FALSE	1
all_sv	all	0-1	20	> 20	upstream_200000	TSS to -200kb	49	4622	33552	8163538	2.57944	1.95202	3.40854	2.59637	1.95897	3.44116	6.15848e-09	TRUE	1.16512e-07	TRUE	4.31093e-06
all_sv	all	0-1	20	> 20	upstream_400000	-200kb to -400kb	20	4622	32680	8163538	1.08093	0.697937	1.67408	1.08128	0.696838	1.67781	0.725521	FALSE	1	FALSE	1
all_sv	all	0-1	20	> 20	upstream_600000	-400kb to -600kb	11	4622	35488	8163538	0.547469	0.303374	0.987963	0.54639	0.30235	0.987405	0.0429032	FALSE	0.185384	FALSE	1
all_sv	all	0-1	20	> 20	upstream_800000	-600kb to -800kb	21	4622	33075	8163538	1.12142	0.731786	1.71851	1.12197	0.730723	1.72271	0.561605	FALSE	1	FALSE	1
all_sv	all	0-1	30	> 30	downstream_1000000	800kb to 1Mb	9	2019	19293	4765821	1.10114	0.57369	2.11354	1.1016	0.572253	2.12059	0.723791	FALSE	1	FALSE	1
all_sv	all	0-1	30	> 30	downstream_200000	TTS to 200kb	9	2019	19338	4765821	1.09858	0.572355	2.10862	1.09902	0.570916	2.11564	0.724228	FALSE	1	FALSE	1
all_sv	all	0-1	30	> 30	downstream_400000	200kb to 400kb	12	2019	19896	4765821	1.42369	0.809755	2.50311	1.42623	0.808464	2.51604	0.221997	FALSE	0.633989	FALSE	1
all_sv	all	0-1	30	> 30	downstream_600000	400kb to 600kb	12	2019	19606	4765821	1.44475	0.82173	2.54014	1.44741	0.82047	2.55342	0.217746	FALSE	0.625116	FALSE	1
all_sv	all	0-1	30	> 30	downstream_800000	600kb to 800kb	7	2019	20240	4765821	0.816374	0.389644	1.71045	0.815735	0.388338	1.71351	0.732138	FALSE	1	FALSE	1
all_sv	all	0-1	30	> 30	upstream_0	gene body	20	2019	3576	4765821	13.2018	8.52532	20.4436	13.3239	8.56679	20.7226	3.82965e-16	TRUE	2.06212e-14	TRUE	2.68075e-13
all_sv	all	0-1	30	> 30	upstream_1000000	-800kb to -1Mb	10	2019	20311	4765821	1.16217	0.626178	2.15696	1.16298	0.624687	2.16511	0.605113	FALSE	1	FALSE	1
all_sv	all	0-1	30	> 30	upstream_200000	TSS to -200kb	25	2019	19740	4765821	2.98947	2.02443	4.41454	3.01441	2.03138	4.47316	2.37532e-06	TRUE	2.51928e-05	TRUE	0.00166272
all_sv	all	0-1	30	> 30	upstream_400000	-200kb to -400kb	11	2019	19648	4765821	1.32153	0.732921	2.38284	1.32329	0.731532	2.39373	0.379849	FALSE	0.920051	FALSE	1
all_sv	all	0-1	30	> 30	upstream_600000	-400kb to -600kb	4	2019	20600	4765821	0.458347	0.172177	1.22015	0.457272	0.171439	1.21966	0.124928	FALSE	0.428674	FALSE	1
all_sv	all	0-1	30	> 30	upstream_800000	-600kb to -800kb	3	2019	19018	4765821	0.372356	0.120183	1.15365	0.371422	0.11968	1.15269	0.0760267	FALSE	0.294026	FALSE	1
all_sv	all	0-1	40	> 40	downstream_1000000	800kb to 1Mb	2	803	8746	2103277	0.598965	0.150035	2.39117	0.597964	0.149267	2.39544	0.779474	FALSE	1	FALSE	1
all_sv	all	0-1	40	> 40	downstream_200000	TTS to 200kb	6	803	8185	2103277	1.92005	0.864939	4.26228	1.92698	0.862865	4.3034	0.140313	FALSE	0.467709	FALSE	1
all_sv	all	0-1	40	> 40	downstream_400000	200kb to 400kb	6	803	8573	2103277	1.83316	0.825804	4.06932	1.83943	0.823671	4.10782	0.151144	FALSE	0.492098	FALSE	1
all_sv	all	0-1	40	> 40	downstream_600000	400kb to 600kb	2	803	9017	2103277	0.580964	0.145526	2.31929	0.579917	0.144763	2.32313	0.782095	FALSE	1	FALSE	1
all_sv	all	0-1	40	> 40	downstream_800000	600kb to 800kb	4	803	9055	2103277	1.15705	0.43523	3.076	1.15784	0.4334	3.09319	0.594198	FALSE	1	FALSE	1
all_sv	all	0-1	40	> 40	upstream_0	gene body	17	803	1716	2103277	25.9485	16.1746	41.6287	26.4881	16.3446	42.9268	1.06062e-18	TRUE	1.85609e-16	TRUE	7.42434e-16
all_sv	all	0-1	40	> 40	upstream_1000000	-800kb to -1Mb	5	803	9501	2103277	1.37842	0.575175	3.30342	1.38079	0.573018	3.32727	0.421077	FALSE	0.963247	FALSE	1
all_sv	all	0-1	40	> 40	upstream_200000	TSS to -200kb	18	803	8340	2103277	5.65311	3.5785	8.93047	5.7598	3.60808	9.19475	7.81494e-09	TRUE	1.43959e-07	TRUE	5.47046e-06
all_sv	all	0-1	40	> 40	upstream_400000	-200kb to -400kb	7	803	8614	2103277	2.1285	1.01771	4.45167	2.13843	1.01585	4.50153	0.0499155	FALSE	0.209227	FALSE	1
all_sv	all	0-1	40	> 40	upstream_600000	-400kb to -600kb	2	803	8796	2103277	0.59556	0.149182	2.37758	0.59455	0.148415	2.38176	0.779913	FALSE	1	FALSE	1
all_sv	all	0-1	40	> 40	upstream_800000	-600kb to -800kb	2	803	8324	2103277	0.629331	0.15764	2.51241	0.628405	0.156865	2.51741	0.776635	FALSE	1	FALSE	1
indel	all	0-1	2	> 2	downstream_1000000	800kb to 1Mb	9973	18482	5930686	11116005	1.01139	0.998004	1.02496	1.02475	0.99551	1.05485	0.0983783	FALSE	0.353153	FALSE	1
snp	all	0-1	2	> 2	downstream_1000000	800kb to 1Mb	16866	18482	10139283	11116005	1.00047	0.996013	1.00495	1.00539	0.955324	1.05808	0.845373	FALSE	1	FALSE	1
indel	all	0-1	2	> 2	downstream_200000	TTS to 200kb	10288	18482	6015706	11116005	1.02859	1.01543	1.04193	1.0645	1.03402	1.09587	2.46216e-05	TRUE	0.000218166	TRUE	0.0172351
snp	all	0-1	2	> 2	downstream_200000	TTS to 200kb	17202	18482	10334659	11116005	1.00111	0.997179	1.00506	1.01605	0.95992	1.07547	0.594188	FALSE	1	FALSE	1
indel	all	0-1	2	> 2	downstream_400000	200kb to 400kb	10117	18482	5993533	11116005	1.01524	1.00201	1.02865	1.03367	1.00414	1.06407	0.0252516	FALSE	0.117841	FALSE	1
snp	all	0-1	2	> 2	downstream_400000	200kb to 400kb	17084	18482	10283579	11116005	0.999183	0.995067	1.00332	0.989199	0.936667	1.04468	0.695362	FALSE	1	FALSE	1
indel	all	0-1	2	> 2	downstream_600000	400kb to 600kb	10236	18482	5988857	11116005	1.02798	1.01476	1.04138	1.06272	1.03232	1.09402	4.02853e-05	TRUE	0.000339755	TRUE	0.0281997
snp	all	0-1	2	> 2	downstream_600000	400kb to 600kb	17006	18482	10248819	11116005	0.997994	0.993761	1.00225	0.974887	0.924352	1.02818	0.350651	FALSE	0.867335	FALSE	1
indel	all	0-1	2	> 2	downstream_800000	600kb to 800kb	10293	18482	5989255	11116005	1.03364	1.02042	1.04703	1.07592	1.04512	1.10763	7.79387e-07	TRUE	9.49243e-06	TRUE	0.000545571
snp	all	0-1	2	> 2	downstream_800000	600kb to 800kb	17013	18482	10202190	11116005	1.00297	0.998725	1.00723	1.03735	0.983462	1.09418	0.18021	FALSE	0.555713	FALSE	1
indel	all	0-1	2	> 2	gene_body	gene body	1146	18482	850777	11116005	0.810156	0.76595	0.856914	0.797606	0.751292	0.846776	2.24501e-14	TRUE	8.73059e-13	TRUE	1.57151e-11
snp	all	0-1	2	> 2	gene_body	gene body	3161	18482	2274600	11116005	0.835832	0.809703	0.862805	0.801962	0.771815	0.833286	7.17309e-31	TRUE	5.02116e-28	TRUE	5.02116e-28
indel	all	0-1	2	> 2	upstream_1000000	-800kb to -1Mb	10334	18482	5994658	11116005	1.03682	1.02362	1.05019	1.08352	1.05248	1.11547	6.17578e-08	TRUE	1.0293e-06	TRUE	4.32304e-05
snp	all	0-1	2	> 2	upstream_1000000	-800kb to -1Mb	16905	18482	10189876	11116005	0.997806	0.993418	1.00221	0.974285	0.925241	1.02593	0.3243	FALSE	0.82813	FALSE	1
indel	all	0-1	2	> 2	upstream_200000	TSS to -200kb	10314	18482	6017350	11116005	1.03091	1.01776	1.04424	1.06995	1.03931	1.10149	5.15754e-06	TRUE	5.15754e-05	TRUE	0.00361028
snp	all	0-1	2	> 2	upstream_200000	TSS to -200kb	17244	18482	10347371	11116005	1.00232	0.998455	1.00621	1.03468	0.976655	1.09616	0.251697	FALSE	0.680262	FALSE	1
indel	all	0-1	2	> 2	upstream_400000	-200kb to -400kb	10436	18482	6034691	11116005	1.04011	1.02701	1.05337	1.09213	1.06081	1.12438	2.82049e-09	TRUE	6.16983e-08	TRUE	1.97435e-06
snp	all	0-1	2	> 2	upstream_400000	-200kb to -400kb	17114	18482	10297720	11116005	0.999563	0.995494	1.00365	0.994097	0.940791	1.05042	0.832544	FALSE	1	FALSE	1
indel	all	0-1	2	> 2	upstream_600000	-400kb to -600kb	10282	18482	6021923	11116005	1.02693	1.01378	1.04025	1.0607	1.03034	1.09196	7.04337e-05	TRUE	0.000560268	TRUE	0.0493036
snp	all	0-1	2	> 2	upstream_600000	-400kb to -600kb	17017	18482	10246120	11116005	0.998903	0.994683	1.00314	0.986161	0.934871	1.04026	0.602517	FALSE	1	FALSE	1
indel	all	0-1	2	> 2	upstream_800000	-600kb to -800kb	10203	18482	5990039	11116005	1.02447	1.01124	1.03787	1.05462	1.02446	1.08567	0.00033206	TRUE	0.00237186	FALSE	0.232442
snp	all	0-1	2	> 2	upstream_800000	-600kb to -800kb	16939	18482	10220263	11116005	0.99684	0.992509	1.00119	0.96215	0.913247	1.01367	0.147895	FALSE	0.48377	FALSE	1
indel	all	0-1	10	> 10	downstream_1000000	800kb to 1Mb	6132	11294	5924618	11106267	1.0178	1.00071	1.03518	1.03894	1.00116	1.07815	0.0434637	FALSE	0.186654	FALSE	1
snp	all	0-1	10	> 10	downstream_1000000	800kb to 1Mb	10278	11294	10130137	11106267	0.997731	0.99196	1.00354	0.974781	0.913901	1.03972	0.434571	FALSE	0.987662	FALSE	1
indel	all	0-1	10	> 10	downstream_200000	TTS to 200kb	6292	11294	6010317	11106267	1.02947	1.01267	1.04654	1.06653	1.02764	1.10689	0.000671646	TRUE	0.00447764	FALSE	0.470152
snp	all	0-1	10	> 10	downstream_200000	TTS to 200kb	10489	11294	10325548	11106267	0.998944	0.993851	1.00406	0.98519	0.917008	1.05844	0.685388	FALSE	1	FALSE	1
indel	all	0-1	10	> 10	downstream_400000	200kb to 400kb	6216	11294	5988221	11106267	1.02078	1.0039	1.03795	1.04622	1.00813	1.08576	0.0173195	FALSE	0.0853779	FALSE	1
snp	all	0-1	10	> 10	downstream_400000	200kb to 400kb	10476	11294	10274444	11106267	1.00267	0.997512	1.00785	1.03685	0.965601	1.11335	0.325337	FALSE	0.82813	FALSE	1
indel	all	0-1	10	> 10	downstream_600000	400kb to 600kb	6326	11294	5982980	11106267	1.03976	1.02289	1.0569	1.09038	1.05059	1.13168	5.07764e-06	TRUE	5.15123e-05	TRUE	0.00355435
snp	all	0-1	10	> 10	downstream_600000	400kb to 600kb	10418	11294	10239509	11106267	1.00052	0.99518	1.00589	1.0067	0.939593	1.07859	0.874496	FALSE	1	FALSE	1
indel	all	0-1	10	> 10	downstream_800000	600kb to 800kb	6321	11294	5983506	11106267	1.03884	1.02198	1.05599	1.08822	1.04851	1.12943	8.28593e-06	TRUE	7.73353e-05	TRUE	0.00580015
snp	all	0-1	10	> 10	downstream_800000	600kb to 800kb	10341	11294	10193084	11106267	0.997648	0.992075	1.00325	0.972124	0.909685	1.03885	0.401104	FALSE	0.957795	FALSE	1
indel	all	0-1	10	> 10	gene_body	gene body	753	11294	849145	11106267	0.872034	0.813866	0.93436	0.862893	0.801372	0.929137	7.20018e-05	TRUE	0.000566306	FALSE	0.0504012
snp	all	0-1	10	> 10	gene_body	gene body	2099	11294	2270470	11106267	0.909111	0.874672	0.944906	0.888363	0.847208	0.931518	7.86516e-07	TRUE	9.49243e-06	TRUE	0.000550561
indel	all	0-1	10	> 10	upstream_1000000	-800kb to -1Mb	6405	11294	5990696	11106267	1.05139	1.03457	1.06847	1.11871	1.07781	1.16115	3.35462e-09	TRUE	6.90657e-08	TRUE	2.34823e-06
snp	all	0-1	10	> 10	upstream_1000000	-800kb to -1Mb	10321	11294	10183519	11106267	0.996654	0.991023	1.00232	0.961157	0.899982	1.02649	0.23926	FALSE	0.656792	FALSE	1
indel	all	0-1	10	> 10	upstream_200000	TSS to -200kb	6248	11294	6012795	11106267	1.02184	1.00504	1.03893	1.04889	1.01068	1.08855	0.0119715	FALSE	0.0607252	FALSE	1
snp	all	0-1	10	> 10	upstream_200000	TSS to -200kb	10517	11294	10339339	11106267	1.00028	0.995271	1.0053	1.004	0.933409	1.07992	0.940797	FALSE	1	FALSE	1
indel	all	0-1	10	> 10	upstream_400000	-200kb to -400kb	6419	11294	6030863	11106267	1.04667	1.02997	1.06363	1.10811	1.06759	1.15017	6.43631e-08	TRUE	1.04777e-06	TRUE	4.50542e-05
snp	all	0-1	10	> 10	upstream_400000	-200kb to -400kb	10470	11294	10291220	11106267	1.00046	0.995295	1.00565	1.00632	0.937393	1.08031	0.885168	FALSE	1	FALSE	1
indel	all	0-1	10	> 10	upstream_600000	-400kb to -600kb	6300	11294	6018682	11106267	1.02934	1.01257	1.04639	1.06636	1.02746	1.10672	0.00069416	TRUE	0.00458407	FALSE	0.485912
snp	all	0-1	10	> 10	upstream_600000	-400kb to -600kb	10425	11294	10239696	11106267	1.00117	0.995854	1.00652	1.01525	0.947336	1.08804	0.686446	FALSE	1	FALSE	1
indel	all	0-1	10	> 10	upstream_800000	-600kb to -800kb	6279	11294	5986227	11106267	1.03147	1.0146	1.04862	1.07088	1.03184	1.11139	0.000298092	TRUE	0.00215118	FALSE	0.208664
snp	all	0-1	10	> 10	upstream_800000	-600kb to -800kb	10355	11294	10213815	11106267	0.996971	0.991447	1.00253	0.963566	0.901273	1.03016	0.275308	FALSE	0.727228	FALSE	1
indel	all	0-1	20	> 20	downstream_1000000	800kb to 1Mb	2639	4860	4766453	8951815	1.01981	0.993835	1.04646	1.04335	0.986078	1.10394	0.142484	FALSE	0.470467	FALSE	1
snp	all	0-1	20	> 20	downstream_1000000	800kb to 1Mb	4433	4860	8168296	8951815	0.999634	0.990947	1.0084	0.995836	0.901665	1.09984	0.919132	FALSE	1	FALSE	1
indel	all	0-1	20	> 20	downstream_200000	TTS to 200kb	2685	4860	4822450	8951815	1.02554	0.999905	1.05183	1.05706	0.998938	1.11857	0.0556029	FALSE	0.228953	FALSE	1
snp	all	0-1	20	> 20	downstream_200000	TTS to 200kb	4508	4860	8322473	8951815	0.997715	0.989905	1.00559	0.968446	0.868871	1.07943	0.555648	FALSE	1	FALSE	1
indel	all	0-1	20	> 20	downstream_400000	200kb to 400kb	2652	4860	4802202	8951815	1.0172	0.991434	1.04364	1.03787	0.980872	1.09817	0.200404	FALSE	0.5995	FALSE	1
snp	all	0-1	20	> 20	downstream_400000	200kb to 400kb	4522	4860	8279145	8951815	1.00605	0.998345	1.01382	1.087	0.97324	1.21406	0.141688	FALSE	0.470054	FALSE	1
indel	all	0-1	20	> 20	downstream_600000	400kb to 600kb	2728	4860	4819496	8951815	1.0426	1.017	1.06885	1.09711	1.03666	1.16108	0.00139706	TRUE	0.00881029	FALSE	0.977942
snp	all	0-1	20	> 20	downstream_600000	400kb to 600kb	4490	4860	8257410	8951815	1.00156	0.993508	1.00968	1.0205	0.91783	1.13466	0.727369	FALSE	1	FALSE	1
indel	all	0-1	20	> 20	downstream_800000	600kb to 800kb	2721	4860	4820710	8951815	1.03966	1.01406	1.06591	1.09012	1.03008	1.15366	0.00288891	TRUE	0.0171376	FALSE	1
snp	all	0-1	20	> 20	downstream_800000	600kb to 800kb	4485	4860	8221875	8951815	1.00477	0.996632	1.01297	1.06181	0.955606	1.17982	0.270928	FALSE	0.718368	FALSE	1
indel	all	0-1	20	> 20	gene_body	gene body	345	4860	673358	8951815	0.94373	0.852444	1.04479	0.939431	0.84199	1.04815	0.276497	FALSE	0.727623	FALSE	1
snp	all	0-1	20	> 20	gene_body	gene body	998	4860	1812167	8951815	1.0144	0.959802	1.07209	1.01812	0.949648	1.09152	0.617124	FALSE	1	FALSE	1
indel	all	0-1	20	> 20	upstream_1000000	-800kb to -1Mb	2772	4860	4824001	8951815	1.05843	1.03291	1.08458	1.13599	1.07326	1.2024	1.05739e-05	TRUE	9.61262e-05	TRUE	0.00740172
snp	all	0-1	20	> 20	upstream_1000000	-800kb to -1Mb	4465	4860	8220621	8951815	1.00044	0.992108	1.00884	1.00543	0.907105	1.11442	0.937372	FALSE	1	FALSE	1
indel	all	0-1	20	> 20	upstream_200000	TSS to -200kb	2590	4860	4812280	8951815	0.991342	0.965584	1.01779	0.981464	0.927673	1.03838	0.517333	FALSE	1	FALSE	1
snp	all	0-1	20	> 20	upstream_200000	TSS to -200kb	4553	4860	8333777	8951815	1.00631	0.998985	1.01368	1.09985	0.979779	1.23463	0.112923	FALSE	0.393434	FALSE	1
indel	all	0-1	20	> 20	upstream_400000	-200kb to -400kb	2756	4860	4840319	8951815	1.04877	1.02331	1.07486	1.11265	1.05126	1.17763	0.000227723	TRUE	0.00166048	FALSE	0.159406
snp	all	0-1	20	> 20	upstream_400000	-200kb to -400kb	4509	4860	8297044	8951815	1.00099	0.993171	1.00888	1.01377	0.909405	1.13011	0.82556	FALSE	1	FALSE	1
indel	all	0-1	20	> 20	upstream_600000	-400kb to -600kb	2701	4860	4835255	8951815	1.02892	1.00337	1.05511	1.06509	1.00648	1.12711	0.0297248	FALSE	0.135893	FALSE	1
snp	all	0-1	20	> 20	upstream_600000	-400kb to -600kb	4514	4860	8259942	8951815	1.00661	0.998799	1.01447	1.09279	0.979582	1.21907	0.112972	FALSE	0.393434	FALSE	1
indel	all	0-1	20	> 20	upstream_800000	-600kb to -800kb	2759	4860	4818632	8951815	1.05464	1.02907	1.08084	1.12638	1.06422	1.19217	3.84737e-05	TRUE	0.000328434	TRUE	0.0269316
snp	all	0-1	20	> 20	upstream_800000	-600kb to -800kb	4458	4860	8246846	8951815	0.995697	0.987324	1.00414	0.947973	0.855966	1.04987	0.298978	FALSE	0.775129	FALSE	1
indel	all	0-1	30	> 30	downstream_1000000	800kb to 1Mb	1158	2109	2825467	5292908	1.02858	0.989545	1.06914	1.06337	0.975949	1.15862	0.16242	FALSE	0.519152	FALSE	1
snp	all	0-1	30	> 30	downstream_1000000	800kb to 1Mb	1924	2109	4832267	5292908	0.999245	0.986105	1.01256	0.991391	0.852532	1.15287	0.907711	FALSE	1	FALSE	1
indel	all	0-1	30	> 30	downstream_200000	TTS to 200kb	1190	2109	2834580	5292908	1.0536	1.01481	1.09388	1.12301	1.03037	1.22397	0.008238	TRUE	0.0430343	FALSE	1
snp	all	0-1	30	> 30	downstream_200000	TTS to 200kb	1959	2109	4933156	5292908	0.996615	0.984912	1.00846	0.952405	0.806667	1.12447	0.544843	FALSE	1	FALSE	1
indel	all	0-1	30	> 30	downstream_400000	200kb to 400kb	1163	2109	2820446	5292908	1.03486	0.995771	1.07547	1.07771	0.989066	1.17429	0.088676	FALSE	0.330177	FALSE	1
snp	all	0-1	30	> 30	downstream_400000	200kb to 400kb	1968	2109	4902826	5292908	1.00739	0.995942	1.01896	1.11049	0.93604	1.31746	0.243109	FALSE	0.66475	FALSE	1
indel	all	0-1	30	> 30	downstream_600000	400kb to 600kb	1206	2109	2835147	5292908	1.06755	1.02884	1.10772	1.15777	1.06208	1.26209	0.000899478	TRUE	0.00582995	FALSE	0.629634
snp	all	0-1	30	> 30	downstream_600000	400kb to 600kb	1950	2109	4886732	5292908	1.00146	0.989328	1.01374	1.01937	0.867195	1.19826	0.869965	FALSE	1	FALSE	1
indel	all	0-1	30	> 30	downstream_800000	600kb to 800kb	1208	2109	2844773	5292908	1.06571	1.02713	1.10573	1.1538	1.05841	1.25779	0.00113433	TRUE	0.00721843	FALSE	0.794028
snp	all	0-1	30	> 30	downstream_800000	600kb to 800kb	1954	2109	4863922	5292908	1.00822	0.996172	1.02042	1.11186	0.944075	1.30946	0.21598	FALSE	0.624735	FALSE	1
indel	all	0-1	30	> 30	gene_body	gene body	162	2109	405448	5292908	1.00276	0.864824	1.1627	1.00299	0.854437	1.17737	0.96733	FALSE	1	FALSE	1
snp	all	0-1	30	> 30	gene_body	gene body	445	2109	1078670	5292908	1.03535	0.953322	1.12445	1.04481	0.941024	1.16004	0.417325	FALSE	0.957795	FALSE	1
indel	all	0-1	30	> 30	upstream_1000000	-800kb to -1Mb	1226	2109	2849239	5292908	1.07989	1.04147	1.11973	1.19081	1.09211	1.29844	7.62428e-05	TRUE	0.000592999	FALSE	0.0533699
snp	all	0-1	30	> 30	upstream_1000000	-800kb to -1Mb	1931	2109	4860909	5292908	0.996971	0.984133	1.00998	0.964112	0.826871	1.12413	0.633096	FALSE	1	FALSE	1
indel	all	0-1	30	> 30	upstream_200000	TSS to -200kb	1121	2109	2821457	5292908	0.997126	0.957956	1.0379	0.993865	0.91238	1.08263	0.895813	FALSE	1	FALSE	1
snp	all	0-1	30	> 30	upstream_200000	TSS to -200kb	1991	2109	4929666	5292908	1.01361	1.00313	1.0242	1.24328	1.03254	1.49703	0.0199706	FALSE	0.0969344	FALSE	1
indel	all	0-1	30	> 30	upstream_400000	-200kb to -400kb	1254	2109	2837599	5292908	1.10908	1.07067	1.14888	1.26907	1.1634	1.38435	6.70627e-08	TRUE	1.06691e-06	TRUE	4.69439e-05
snp	all	0-1	30	> 30	upstream_400000	-200kb to -400kb	1948	2109	4900223	5292908	0.997679	0.98551	1.01	0.969598	0.825612	1.13869	0.70833	FALSE	1	FALSE	1
indel	all	0-1	30	> 30	upstream_600000	-400kb to -600kb	1163	2109	2844784	5292908	1.026	0.987252	1.06627	1.05797	0.970951	1.15278	0.205226	FALSE	0.606152	FALSE	1
snp	all	0-1	30	> 30	upstream_600000	-400kb to -600kb	1949	2109	4885334	5292908	1.00123	0.989062	1.01355	1.01626	0.864946	1.19404	0.902435	FALSE	1	FALSE	1
indel	all	0-1	30	> 30	upstream_800000	-600kb to -800kb	1214	2109	2841436	5292908	1.07226	1.03367	1.11229	1.17027	1.07344	1.27583	0.00036894	TRUE	0.00260866	FALSE	0.258258
snp	all	0-1	30	> 30	upstream_800000	-600kb to -800kb	1945	2109	4874109	5292908	1.00148	0.989143	1.01397	1.01903	0.868879	1.19512	0.871759	FALSE	1	FALSE	1
indel	all	0-1	40	> 40	downstream_1000000	800kb to 1Mb	477	836	1248119	2337773	1.06871	1.00766	1.13345	1.16	1.01151	1.33027	0.0344159	FALSE	0.152475	FALSE	1
snp	all	0-1	40	> 40	downstream_1000000	800kb to 1Mb	751	836	2137130	2337773	0.982664	0.960504	1.00533	0.829496	0.662801	1.03811	0.108017	FALSE	0.381462	FALSE	1
indel	all	0-1	40	> 40	downstream_200000	TTS to 200kb	468	836	1241594	2337773	1.05405	0.992548	1.11937	1.12279	0.979456	1.28711	0.103261	FALSE	0.366916	FALSE	1
snp	all	0-1	40	> 40	downstream_200000	TTS to 200kb	766	836	2172815	2337773	0.98583	0.965831	1.00624	0.830771	0.65039	1.06118	0.137202	FALSE	0.463968	FALSE	1
indel	all	0-1	40	> 40	downstream_400000	200kb to 400kb	454	836	1229878	2337773	1.03226	0.970019	1.0985	1.0706	0.934373	1.2267	0.33223	FALSE	0.835072	FALSE	1
snp	all	0-1	40	> 40	downstream_400000	200kb to 400kb	772	836	2160574	2337773	0.999181	0.979865	1.01888	0.989303	0.766632	1.27665	0.896095	FALSE	1	FALSE	1
indel	all	0-1	40	> 40	downstream_600000	400kb to 600kb	482	836	1252171	2337773	1.07641	1.01565	1.14081	1.18046	1.0291	1.35407	0.0183276	FALSE	0.0897154	FALSE	1
snp	all	0-1	40	> 40	downstream_600000	400kb to 600kb	764	836	2156554	2337773	0.99067	0.970264	1.01151	0.89167	0.700242	1.13543	0.36467	FALSE	0.892549	FALSE	1
indel	all	0-1	40	> 40	downstream_800000	600kb to 800kb	461	836	1257420	2337773	1.02522	0.964406	1.08987	1.05622	0.921619	1.21048	0.445395	FALSE	0.998431	FALSE	1
snp	all	0-1	40	> 40	downstream_800000	600kb to 800kb	783	836	2152794	2337773	1.01708	0.999296	1.03518	1.26942	0.961113	1.67663	0.0955933	FALSE	0.344924	FALSE	1
indel	all	0-1	40	> 40	gene_body	gene body	64	836	183938	2337773	0.972981	0.768848	1.23131	0.970742	0.752249	1.2527	0.897697	FALSE	1	FALSE	1
snp	all	0-1	40	> 40	gene_body	gene body	160	836	475013	2337773	0.941912	0.819386	1.08276	0.928164	0.781227	1.10274	0.414225	FALSE	0.957795	FALSE	1
indel	all	0-1	40	> 40	upstream_1000000	-800kb to -1Mb	491	836	1263178	2337773	1.08696	1.02691	1.15052	1.21072	1.05496	1.38948	0.0067583	TRUE	0.0358395	FALSE	1
snp	all	0-1	40	> 40	upstream_1000000	-800kb to -1Mb	762	836	2147429	2337773	0.992275	0.971531	1.01346	0.912733	0.718919	1.1588	0.447653	FALSE	0.998431	FALSE	1
indel	all	0-1	40	> 40	upstream_200000	TSS to -200kb	436	836	1240256	2337773	0.98304	0.921231	1.049	0.964554	0.842136	1.10477	0.603373	FALSE	1	FALSE	1
snp	all	0-1	40	> 40	upstream_200000	TSS to -200kb	771	836	2172770	2337773	0.992286	0.972943	1.01201	0.900781	0.699292	1.16032	0.417306	FALSE	0.957795	FALSE	1
indel	all	0-1	40	> 40	upstream_400000	-200kb to -400kb	490	836	1241423	2337773	1.10375	1.04263	1.16847	1.25069	1.08985	1.43526	0.00142063	TRUE	0.00887896	FALSE	0.994443
snp	all	0-1	40	> 40	upstream_400000	-200kb to -400kb	773	836	2154562	2337773	1.00327	0.984035	1.02288	1.04335	0.807024	1.34889	0.79693	FALSE	1	FALSE	1
indel	all	0-1	40	> 40	upstream_600000	-400kb to -600kb	452	836	1255162	2337773	1.00701	0.946009	1.07195	1.01527	0.886124	1.16323	0.835211	FALSE	1	FALSE	1
snp	all	0-1	40	> 40	upstream_600000	-400kb to -600kb	773	836	2155777	2337773	1.0027	0.98348	1.0223	1.03585	0.80122	1.33919	0.846449	FALSE	1	FALSE	1
indel	all	0-1	40	> 40	upstream_800000	-600kb to -800kb	483	836	1256314	2337773	1.07509	1.01455	1.13925	1.17783	1.02676	1.35113	0.0200793	FALSE	0.0969344	FALSE	1
snp	all	0-1	40	> 40	upstream_800000	-600kb to -800kb	767	836	2149523	2337773	0.997813	0.977728	1.01831	0.973507	0.760916	1.24549	0.799396	FALSE	1	FALSE	1
DEL	all	0-1	2	> 2	gene_body_200	gene body +/-200kb	187	17380	80411	10217900	1.36722	1.18537	1.57696	1.37121	1.18699	1.58402	4.32667e-05	TRUE	0.000356314	TRUE	0.0302867
MEI	all	0-1	2	> 2	gene_body_200	gene body +/-200kb	1	17380	1369	10217900	0.429446	0.0604534	3.05068	0.429413	0.0604419	3.05079	0.735562	FALSE	1	FALSE	1
DUP	all	0-1	2	> 2	gene_body_200	gene body +/-200kb	36	17380	7906	10217900	2.67706	1.93026	3.71279	2.68054	1.93146	3.72013	2.6415e-07	TRUE	3.55587e-06	TRUE	0.000184905
INV	all	0-1	2	> 2	gene_body_200	gene body +/-200kb	9	17380	1909	10217900	2.77171	1.44019	5.33429	2.77263	1.44018	5.33787	0.00631963	TRUE	0.0340288	FALSE	1
DEL	all	0-1	10	> 10	gene_body_200	gene body +/-200kb	132	10668	80234	10208772	1.57437	1.32867	1.8655	1.58156	1.33191	1.87801	9.50431e-07	TRUE	1.10884e-05	TRUE	0.000665302
MEI	all	0-1	10	> 10	gene_body_200	gene body +/-200kb	0	10668	1370	10208772	0.349236	0.0218347	5.58588	0.349206	0.02183	5.58612	0.412824	FALSE	0.957795	FALSE	1
DUP	all	0-1	10	> 10	gene_body_200	gene body +/-200kb	26	10668	7901	10208772	3.14907	2.14376	4.6258	3.15432	2.14532	4.63786	6.36946e-07	TRUE	8.10659e-06	TRUE	0.000445862
INV	all	0-1	10	> 10	gene_body_200	gene body +/-200kb	8	10668	1909	10208772	4.01028	2.00314	8.02855	4.01254	2.00323	8.03724	0.00109007	TRUE	0.00700047	FALSE	0.763051
DEL	all	0-1	20	> 20	gene_body_200	gene body +/-200kb	68	4622	63210	8163538	1.90008	1.50057	2.40596	1.91352	1.50586	2.43153	1.30103e-06	TRUE	1.44558e-05	TRUE	0.000910718
MEI	all	0-1	20	> 20	gene_body_200	gene body +/-200kb	0	4622	1085	8163538	0.813845	0.0508802	13.0177	0.813825	0.0508637	13.0213	1	FALSE	1	FALSE	1
DUP	all	0-1	20	> 20	gene_body_200	gene body +/-200kb	17	4622	6242	8163538	4.81032	2.99106	7.73609	4.82438	2.99456	7.7723	2.12456e-07	TRUE	2.97438e-06	TRUE	0.000148719
INV	all	0-1	20	> 20	gene_body_200	gene body +/-200kb	3	4622	1461	8163538	3.62677	1.16878	11.254	3.62847	1.16847	11.2675	0.0515291	FALSE	0.213694	FALSE	1
DEL	all	0-1	30	> 30	gene_body_200	gene body +/-200kb	38	2019	36970	4765821	2.42625	1.77046	3.32494	2.45361	1.77964	3.38281	1.27405e-06	TRUE	1.43845e-05	TRUE	0.000891838
MEI	all	0-1	30	> 30	gene_body_200	gene body +/-200kb	0	2019	662	4765821	1.7824	0.111409	28.5162	1.7826	0.111344	28.5389	1	FALSE	1	FALSE	1
DUP	all	0-1	30	> 30	gene_body_200	gene body +/-200kb	15	2019	3807	4765821	9.30057	5.61196	15.4136	9.3627	5.6282	15.5752	2.16597e-10	TRUE	5.83146e-09	TRUE	1.51618e-07
INV	all	0-1	30	> 30	gene_body_200	gene body +/-200kb	0	2019	888	4765821	1.32877	0.0830769	21.2531	1.32885	0.083025	21.269	1	FALSE	1	FALSE	1
DEL	all	0-1	40	> 40	gene_body_200	gene body +/-200kb	28	803	15706	2103277	4.66953	3.24411	6.72126	4.80211	3.29267	7.00351	4.68506e-11	TRUE	1.31182e-09	TRUE	3.27954e-08
MEI	all	0-1	40	> 40	gene_body_200	gene body +/-200kb	0	803	389	2103277	3.36458	0.210257	53.8407	3.36605	0.209987	53.9572	1	FALSE	1	FALSE	1
DUP	all	0-1	40	> 40	gene_body_200	gene body +/-200kb	12	803	1680	2103277	18.7091	10.6486	32.871	18.9778	10.7102	33.6274	5.42746e-12	TRUE	1.65183e-10	TRUE	3.79922e-09
INV	all	0-1	40	> 40	gene_body_200	gene body +/-200kb	0	803	360	2103277	3.63562	0.227162	58.1862	3.63726	0.226873	58.313	1	FALSE	1	FALSE	1
DEL	all	0-1	10	> 10	downstream_1000000	800kb to 1Mb	40	10668	37980	10208772	1.00785	0.739589	1.37341	1.00788	0.73875	1.37505	0.93649	FALSE	1	FALSE	1
MEI	all	0-1	10	> 10	downstream_1000000	800kb to 1Mb	1	10668	727	10208772	1.3163	0.185186	9.35627	1.31633	0.185157	9.3582	0.53251	FALSE	1	FALSE	1
DUP	all	0-1	10	> 10	downstream_1000000	800kb to 1Mb	4	10668	4276	10208772	0.895185	0.335887	2.38579	0.895146	0.335748	2.38657	1	FALSE	1	FALSE	1
INV	all	0-1	10	> 10	downstream_1000000	800kb to 1Mb	0	10668	942	10208772	0.507913	0.0317481	8.12571	0.50789	0.0317425	8.1264	1	FALSE	1	FALSE	1
DEL	all	0-1	10	> 10	downstream_200000	TTS to 200kb	43	10668	37989	10208772	1.08318	0.803679	1.45989	1.08352	0.802958	1.46211	0.57715	FALSE	1	FALSE	1
MEI	all	0-1	10	> 10	downstream_200000	TTS to 200kb	0	10668	492	10208772	0.972467	0.0607451	15.5682	0.972466	0.0607371	15.5702	1	FALSE	1	FALSE	1
DUP	all	0-1	10	> 10	downstream_200000	TTS to 200kb	2	10668	3337	10208772	0.573541	0.1434	2.29392	0.573461	0.143343	2.2942	0.595102	FALSE	1	FALSE	1
INV	all	0-1	10	> 10	downstream_200000	TTS to 200kb	0	10668	970	10208772	0.493251	0.0308323	7.89098	0.493228	0.0308268	7.89163	0.631942	FALSE	1	FALSE	1
DEL	all	0-1	10	> 10	downstream_400000	200kb to 400kb	37	10668	38624	10208772	0.916716	0.664468	1.26472	0.916426	0.663515	1.26574	0.692666	FALSE	1	FALSE	1
MEI	all	0-1	10	> 10	downstream_400000	200kb to 400kb	1	10668	892	10208772	1.07282	0.150969	7.62367	1.07282	0.150942	7.62512	0.60652	FALSE	1	FALSE	1
DUP	all	0-1	10	> 10	downstream_400000	200kb to 400kb	3	10668	3693	10208772	0.777378	0.250646	2.41104	0.777316	0.250546	2.41161	1	FALSE	1	FALSE	1
INV	all	0-1	10	> 10	downstream_400000	200kb to 400kb	4	10668	1017	10208772	3.76383	1.41017	10.0459	3.76486	1.41004	10.0523	0.0232149	FALSE	0.1098	FALSE	1
DEL	all	0-1	10	> 10	downstream_600000	400kb to 600kb	46	10668	38576	10208772	1.14112	0.855115	1.52278	1.14173	0.854505	1.5255	0.343719	FALSE	0.859296	FALSE	1
MEI	all	0-1	10	> 10	downstream_600000	400kb to 600kb	2	10668	835	10208772	2.2921	0.572374	9.17885	2.29234	0.572285	9.18221	0.217898	FALSE	0.625116	FALSE	1
DUP	all	0-1	10	> 10	downstream_600000	400kb to 600kb	1	10668	3744	10208772	0.255596	0.0359981	1.8148	0.255527	0.0359816	1.81464	0.199587	FALSE	0.5995	FALSE	1
INV	all	0-1	10	> 10	downstream_600000	400kb to 600kb	2	10668	936	10208772	2.04477	0.510702	8.18693	2.04497	0.510619	8.18985	0.256575	FALSE	0.690779	FALSE	1
DEL	all	0-1	10	> 10	downstream_800000	600kb to 800kb	42	10668	37718	10208772	1.06559	0.787832	1.44128	1.06585	0.787084	1.44335	0.632141	FALSE	1	FALSE	1
MEI	all	0-1	10	> 10	downstream_800000	600kb to 800kb	0	10668	680	10208772	0.703609	0.0439679	11.2597	0.703595	0.0439614	11.2609	1	FALSE	1	FALSE	1
DUP	all	0-1	10	> 10	downstream_800000	600kb to 800kb	2	10668	3880	10208772	0.493275	0.123339	1.97278	0.49318	0.123283	1.97291	0.453322	FALSE	1	FALSE	1
INV	all	0-1	10	> 10	downstream_800000	600kb to 800kb	2	10668	848	10208772	2.25696	0.563613	9.03791	2.2572	0.563526	9.0412	0.222854	FALSE	0.633989	FALSE	1
DEL	all	0-1	10	> 10	upstream_0	gene body	13	10668	6161	10208772	2.01922	1.17219	3.47831	2.02046	1.17213	3.48276	0.0165694	FALSE	0.0822595	FALSE	1
MEI	all	0-1	10	> 10	upstream_0	gene body	0	10668	208	10208772	2.30026	0.14341	36.8957	2.30032	0.143395	36.9014	1	FALSE	1	FALSE	1
DUP	all	0-1	10	> 10	upstream_0	gene body	19	10668	959	10208772	18.9594	12.0446	29.844	18.9915	12.0554	29.9182	3.89418e-18	TRUE	4.54321e-16	TRUE	2.72592e-15
INV	all	0-1	10	> 10	upstream_0	gene body	7	10668	88	10208772	76.1212	35.2641	164.316	76.1706	35.2704	164.499	1.37475e-11	TRUE	4.00968e-10	TRUE	9.62324e-09
DEL	all	0-1	10	> 10	upstream_1000000	-800kb to -1Mb	32	10668	38243	10208772	0.800734	0.566473	1.13187	0.800135	0.565459	1.13221	0.233656	FALSE	0.649044	FALSE	1
MEI	all	0-1	10	> 10	upstream_1000000	-800kb to -1Mb	1	10668	664	10208772	1.44119	0.202731	10.2453	1.44124	0.2027	10.2475	0.500713	FALSE	1	FALSE	1
DUP	all	0-1	10	> 10	upstream_1000000	-800kb to -1Mb	2	10668	3474	10208772	0.550923	0.137747	2.20342	0.550839	0.137691	2.20366	0.596507	FALSE	1	FALSE	1
INV	all	0-1	10	> 10	upstream_1000000	-800kb to -1Mb	0	10668	923	10208772	0.518368	0.0324011	8.2931	0.518346	0.0323955	8.29382	1	FALSE	1	FALSE	1
DEL	all	0-1	10	> 10	upstream_200000	TSS to -200kb	85	10668	38008	10208772	2.1401	1.73131	2.64542	2.14926	1.73576	2.66126	3.14595e-10	TRUE	8.15616e-09	TRUE	2.20216e-07
MEI	all	0-1	10	> 10	upstream_200000	TSS to -200kb	0	10668	670	10208772	0.71411	0.0446235	11.4279	0.714097	0.0446169	11.4292	1	FALSE	1	FALSE	1
DUP	all	0-1	10	> 10	upstream_200000	TSS to -200kb	5	10668	3608	10208772	1.32615	0.551761	3.18741	1.32631	0.551597	3.18908	0.43626	FALSE	0.98829	FALSE	1
INV	all	0-1	10	> 10	upstream_200000	TSS to -200kb	1	10668	851	10208772	1.1245	0.158234	7.99139	1.12452	0.158206	7.99295	0.589302	FALSE	1	FALSE	1
DEL	all	0-1	10	> 10	upstream_400000	-200kb to -400kb	46	10668	37458	10208772	1.17518	0.880633	1.56824	1.17594	0.880101	1.57121	0.261709	FALSE	0.699222	FALSE	1
MEI	all	0-1	10	> 10	upstream_400000	-200kb to -400kb	2	10668	463	10208772	4.13371	1.03088	16.5757	4.13429	1.03076	16.5824	0.0857283	FALSE	0.322633	FALSE	1
DUP	all	0-1	10	> 10	upstream_400000	-200kb to -400kb	5	10668	3708	10208772	1.29039	0.536889	3.10139	1.29053	0.536725	3.103	0.447868	FALSE	0.998431	FALSE	1
INV	all	0-1	10	> 10	upstream_400000	-200kb to -400kb	0	10668	868	10208772	0.551214	0.0344525	8.81901	0.551193	0.0344467	8.81982	1	FALSE	1	FALSE	1
DEL	all	0-1	10	> 10	upstream_600000	-400kb to -600kb	25	10668	39862	10208772	0.600166	0.405674	0.887903	0.599227	0.404667	0.88733	0.00801145	TRUE	0.0421655	FALSE	1
MEI	all	0-1	10	> 10	upstream_600000	-400kb to -600kb	0	10668	708	10208772	0.675782	0.0422308	10.814	0.675767	0.0422244	10.8151	1	FALSE	1	FALSE	1
DUP	all	0-1	10	> 10	upstream_600000	-400kb to -600kb	3	10668	3797	10208772	0.756086	0.243784	2.34497	0.756017	0.243684	2.34551	1	FALSE	1	FALSE	1
INV	all	0-1	10	> 10	upstream_600000	-400kb to -600kb	1	10668	829	10208772	1.15435	0.162428	8.20372	1.15436	0.1624	8.20533	0.579756	FALSE	1	FALSE	1
DEL	all	0-1	10	> 10	upstream_800000	-600kb to -800kb	41	10668	37068	10208772	1.05846	0.77969	1.43691	1.05869	0.778937	1.43891	0.686864	FALSE	1	FALSE	1
MEI	all	0-1	10	> 10	upstream_800000	-600kb to -800kb	0	10668	834	10208772	0.573686	0.0358559	9.17883	0.573666	0.03585	9.17971	1	FALSE	1	FALSE	1
DUP	all	0-1	10	> 10	upstream_800000	-600kb to -800kb	5	10668	3670	10208772	1.30375	0.542445	3.13353	1.30389	0.542281	3.13516	0.443366	FALSE	0.998431	FALSE	1
INV	all	0-1	10	> 10	upstream_800000	-600kb to -800kb	2	10668	874	10208772	2.18982	0.546873	8.76862	2.19005	0.546787	8.77179	0.232791	FALSE	0.649044	FALSE	1
DEL	all	0-1	2	> 2	downstream_1000000	800kb to 1Mb	61	17380	37994	10217900	0.943902	0.734591	1.21285	0.943704	0.733789	1.21367	0.708157	FALSE	1	FALSE	1
MEI	all	0-1	2	> 2	downstream_1000000	800kb to 1Mb	2	17380	726	10217900	1.61959	0.404316	6.48768	1.61966	0.404269	6.489	0.350483	FALSE	0.867335	FALSE	1
DUP	all	0-1	2	> 2	downstream_1000000	800kb to 1Mb	8	17380	4275	10217900	1.10019	0.549931	2.20102	1.10023	0.549779	2.20181	0.708852	FALSE	1	FALSE	1
INV	all	0-1	2	> 2	downstream_1000000	800kb to 1Mb	1	17380	943	10217900	0.623448	0.0877348	4.43025	0.623426	0.0877219	4.4306	1	FALSE	1	FALSE	1
DEL	all	0-1	2	> 2	downstream_200000	TTS to 200kb	72	17380	38081	10217900	1.11157	0.88254	1.40003	1.11203	0.882062	1.40196	0.35014	FALSE	0.867335	FALSE	1
MEI	all	0-1	2	> 2	downstream_200000	TTS to 200kb	0	17380	492	10217900	0.597454	0.0373189	9.56487	0.597442	0.0373152	9.56545	1	FALSE	1	FALSE	1
DUP	all	0-1	2	> 2	downstream_200000	TTS to 200kb	6	17380	3338	10217900	1.05676	0.474486	2.35359	1.05678	0.474363	2.35428	0.831652	FALSE	1	FALSE	1
INV	all	0-1	2	> 2	downstream_200000	TTS to 200kb	1	17380	969	10217900	0.60672	0.0853831	4.31126	0.606697	0.0853703	4.31159	1	FALSE	1	FALSE	1
DEL	all	0-1	2	> 2	downstream_400000	200kb to 400kb	63	17380	38756	10217900	0.955682	0.746758	1.22306	0.955521	0.745962	1.22395	0.804663	FALSE	1	FALSE	1
MEI	all	0-1	2	> 2	downstream_400000	200kb to 400kb	1	17380	892	10217900	0.659093	0.0927455	4.68383	0.659074	0.0927323	4.68422	1	FALSE	1	FALSE	1
DUP	all	0-1	2	> 2	downstream_400000	200kb to 400kb	4	17380	3693	10217900	0.636785	0.238897	1.69736	0.636701	0.238812	1.69752	0.544266	FALSE	1	FALSE	1
INV	all	0-1	2	> 2	downstream_400000	200kb to 400kb	5	17380	1017	10217900	2.89042	1.20064	6.95841	2.89096	1.20056	6.96147	0.0317841	FALSE	0.143541	FALSE	1
DEL	all	0-1	2	> 2	downstream_600000	400kb to 600kb	68	17380	38690	10217900	1.03329	0.814911	1.31019	1.03342	0.814255	1.31158	0.757215	FALSE	1	FALSE	1
MEI	all	0-1	2	> 2	downstream_600000	400kb to 600kb	2	17380	835	10217900	1.40817	0.351625	5.63938	1.40822	0.35158	5.64047	0.656718	FALSE	1	FALSE	1
DUP	all	0-1	2	> 2	downstream_600000	400kb to 600kb	1	17380	3746	10217900	0.156944	0.0221031	1.11438	0.156895	0.0220938	1.11417	0.0262596	FALSE	0.121733	FALSE	1
INV	all	0-1	2	> 2	downstream_600000	400kb to 600kb	3	17380	936	10217900	1.88433	0.606696	5.85252	1.88448	0.606627	5.85414	0.215119	FALSE	0.624735	FALSE	1
DEL	all	0-1	2	> 2	downstream_800000	600kb to 800kb	78	17380	37790	10217900	1.21347	0.972226	1.51458	1.21443	0.972026	1.5173	0.0909726	FALSE	0.335163	FALSE	1
MEI	all	0-1	2	> 2	downstream_800000	600kb to 800kb	0	17380	686	10217900	0.428495	0.0267758	6.85721	0.428478	0.0267727	6.85749	0.636335	FALSE	1	FALSE	1
DUP	all	0-1	2	> 2	downstream_800000	600kb to 800kb	4	17380	3887	10217900	0.605003	0.22698	1.6126	0.604912	0.226894	1.61273	0.43278	FALSE	0.986795	FALSE	1
INV	all	0-1	2	> 2	downstream_800000	600kb to 800kb	2	17380	848	10217900	1.38658	0.346243	5.55279	1.38663	0.346199	5.55385	0.659004	FALSE	1	FALSE	1
DEL	all	0-1	2	> 2	upstream_0	gene body	18	17380	6176	10217900	1.71347	1.07909	2.72079	1.71421	1.07904	2.72327	0.0290527	FALSE	0.133795	FALSE	1
MEI	all	0-1	2	> 2	upstream_0	gene body	0	17380	208	10217900	1.41321	0.0881042	22.6681	1.41322	0.0880979	22.6701	1	FALSE	1	FALSE	1
DUP	all	0-1	2	> 2	upstream_0	gene body	22	17380	964	10217900	13.4171	8.79499	20.4682	13.4328	8.80069	20.503	1.22039e-17	TRUE	9.49193e-16	TRUE	8.54273e-15
INV	all	0-1	2	> 2	upstream_0	gene body	7	17380	88	10217900	46.7657	21.6628	100.958	46.7841	21.6651	101.027	3.94228e-10	TRUE	9.51585e-09	TRUE	2.7596e-07
DEL	all	0-1	2	> 2	upstream_1000000	-800kb to -1Mb	55	17380	38230	10217900	0.845805	0.649522	1.1014	0.845316	0.648602	1.10169	0.236926	FALSE	0.652946	FALSE	1
MEI	all	0-1	2	> 2	upstream_1000000	-800kb to -1Mb	1	17380	665	10217900	0.884077	0.124358	6.28503	0.884071	0.124343	6.28569	1	FALSE	1	FALSE	1
DUP	all	0-1	2	> 2	upstream_1000000	-800kb to -1Mb	2	17380	3479	10217900	0.337977	0.0845004	1.35181	0.337901	0.0844679	1.35172	0.143596	FALSE	0.471911	FALSE	1
INV	all	0-1	2	> 2	upstream_1000000	-800kb to -1Mb	0	17380	923	10217900	0.318469	0.0199057	5.09515	0.31845	0.0199029	5.09524	0.416442	FALSE	0.957795	FALSE	1
DEL	all	0-1	2	> 2	upstream_200000	TSS to -200kb	108	17380	38088	10217900	1.66705	1.38095	2.01241	1.67122	1.38278	2.01981	7.63848e-07	TRUE	9.49243e-06	TRUE	0.000534694
MEI	all	0-1	2	> 2	upstream_200000	TSS to -200kb	1	17380	669	10217900	0.878791	0.123615	6.24739	0.878784	0.123601	6.24805	1	FALSE	1	FALSE	1
DUP	all	0-1	2	> 2	upstream_200000	TSS to -200kb	8	17380	3607	10217900	1.30393	0.651698	2.60895	1.30407	0.65156	2.61006	0.414169	FALSE	0.957795	FALSE	1
INV	all	0-1	2	> 2	upstream_200000	TSS to -200kb	1	17380	852	10217900	0.690037	0.0970948	4.90398	0.690019	0.0970813	4.90441	1	FALSE	1	FALSE	1
DEL	all	0-1	2	> 2	upstream_400000	-200kb to -400kb	72	17380	37453	10217900	1.13021	0.897335	1.42351	1.13075	0.896904	1.42556	0.285562	FALSE	0.745871	FALSE	1
MEI	all	0-1	2	> 2	upstream_400000	-200kb to -400kb	2	17380	463	10217900	2.53957	0.633296	10.1839	2.53975	0.633239	10.1863	0.187406	FALSE	0.572856	FALSE	1
DUP	all	0-1	2	> 2	upstream_400000	-200kb to -400kb	10	17380	3707	10217900	1.58595	0.852767	2.9495	1.58629	0.852644	2.95118	0.156087	FALSE	0.503506	FALSE	1
INV	all	0-1	2	> 2	upstream_400000	-200kb to -400kb	2	17380	866	10217900	1.35776	0.339058	5.43719	1.3578	0.339014	5.43822	0.662274	FALSE	1	FALSE	1
DEL	all	0-1	2	> 2	upstream_600000	-400kb to -600kb	55	17380	39866	10217900	0.811095	0.622872	1.0562	0.810496	0.62189	1.0563	0.127542	FALSE	0.43551	FALSE	1
MEI	all	0-1	2	> 2	upstream_600000	-400kb to -600kb	1	17380	707	10217900	0.831558	0.116981	5.91114	0.831548	0.116966	5.91174	1	FALSE	1	FALSE	1
DUP	all	0-1	2	> 2	upstream_600000	-400kb to -600kb	7	17380	3793	10217900	1.08499	0.516977	2.2771	1.08503	0.516839	2.27786	0.694803	FALSE	1	FALSE	1
INV	all	0-1	2	> 2	upstream_600000	-400kb to -600kb	1	17380	829	10217900	0.709181	0.0997854	5.0402	0.709165	0.0997718	5.04065	1	FALSE	1	FALSE	1
DEL	all	0-1	2	> 2	upstream_800000	-600kb to -800kb	70	17380	37083	10217900	1.10978	0.878226	1.40237	1.11022	0.877746	1.40426	0.376364	FALSE	0.917961	FALSE	1
MEI	all	0-1	2	> 2	upstream_800000	-600kb to -800kb	1	17380	833	10217900	0.705776	0.0993068	5.01597	0.705759	0.0992932	5.01641	1	FALSE	1	FALSE	1
DUP	all	0-1	2	> 2	upstream_800000	-600kb to -800kb	10	17380	3667	10217900	1.60325	0.862061	2.9817	1.6036	0.86194	2.98341	0.153275	FALSE	0.496725	FALSE	1
INV	all	0-1	2	> 2	upstream_800000	-600kb to -800kb	2	17380	874	10217900	1.34533	0.335959	5.38734	1.34537	0.335915	5.38836	0.663764	FALSE	1	FALSE	1
DEL	all	0-1	20	> 20	downstream_1000000	800kb to 1Mb	20	4622	29858	8163538	1.18309	0.763892	1.83233	1.18389	0.762954	1.83705	0.4623	FALSE	1	FALSE	1
MEI	all	0-1	20	> 20	downstream_1000000	800kb to 1Mb	0	4622	492	8163538	1.79476	0.112119	28.7299	1.79485	0.112091	28.7399	1	FALSE	1	FALSE	1
DUP	all	0-1	20	> 20	downstream_1000000	800kb to 1Mb	3	4622	3383	8163538	1.56627	0.505089	4.85699	1.56664	0.504837	4.8617	0.447644	FALSE	0.998431	FALSE	1
INV	all	0-1	20	> 20	downstream_1000000	800kb to 1Mb	0	4622	709	8163538	1.24545	0.0778368	19.9281	1.24547	0.0778152	19.9345	1	FALSE	1	FALSE	1
DEL	all	0-1	20	> 20	downstream_200000	TTS to 200kb	18	4622	29856	8163538	1.06485	0.671413	1.68884	1.06511	0.670363	1.69229	0.714795	FALSE	1	FALSE	1
MEI	all	0-1	20	> 20	downstream_200000	TTS to 200kb	0	4622	413	8163538	2.13807	0.13353	34.2346	2.13819	0.133497	34.2469	1	FALSE	1	FALSE	1
DUP	all	0-1	20	> 20	downstream_200000	TTS to 200kb	0	4622	2607	8163538	0.338712	0.0211836	5.41579	0.33864	0.0211728	5.41627	0.41348	FALSE	0.957795	FALSE	1
INV	all	0-1	20	> 20	downstream_200000	TTS to 200kb	0	4622	754	8163538	1.17112	0.0731957	18.7376	1.17114	0.0731749	18.7436	1	FALSE	1	FALSE	1
DEL	all	0-1	20	> 20	downstream_400000	200kb to 400kb	18	4622	30594	8163538	1.03917	0.655219	1.6481	1.03932	0.654135	1.65131	0.809424	FALSE	1	FALSE	1
MEI	all	0-1	20	> 20	downstream_400000	200kb to 400kb	0	4622	674	8163538	1.31012	0.0818747	20.964	1.31016	0.0818522	20.9708	1	FALSE	1	FALSE	1
DUP	all	0-1	20	> 20	downstream_400000	200kb to 400kb	2	4622	2726	8163538	1.29584	0.32402	5.18243	1.29597	0.323858	5.18605	0.670209	FALSE	1	FALSE	1
INV	all	0-1	20	> 20	downstream_400000	200kb to 400kb	2	4622	832	8163538	4.24576	1.06041	16.9996	4.24716	1.06012	17.0154	0.0817604	FALSE	0.313617	FALSE	1
DEL	all	0-1	20	> 20	downstream_600000	400kb to 600kb	20	4622	30275	8163538	1.16679	0.753372	1.80709	1.16752	0.752408	1.81165	0.466123	FALSE	1	FALSE	1
MEI	all	0-1	20	> 20	downstream_600000	400kb to 600kb	0	4622	650	8163538	1.3585	0.0848945	21.7389	1.35853	0.0848715	21.746	1	FALSE	1	FALSE	1
DUP	all	0-1	20	> 20	downstream_600000	400kb to 600kb	1	4622	2930	8163538	0.602811	0.0849036	4.27992	0.602725	0.0848555	4.28112	1	FALSE	1	FALSE	1
INV	all	0-1	20	> 20	downstream_600000	400kb to 600kb	0	4622	663	8163538	1.33186	0.0832316	21.3122	1.33189	0.0832089	21.3191	1	FALSE	1	FALSE	1
DEL	all	0-1	20	> 20	downstream_800000	600kb to 800kb	16	4622	30086	8163538	0.939299	0.575859	1.53212	0.939088	0.574752	1.53438	0.903514	FALSE	1	FALSE	1
MEI	all	0-1	20	> 20	downstream_800000	600kb to 800kb	0	4622	572	8163538	1.54374	0.096457	24.7068	1.5438	0.0964318	24.7152	1	FALSE	1	FALSE	1
DUP	all	0-1	20	> 20	downstream_800000	600kb to 800kb	1	4622	2931	8163538	0.602605	0.0848747	4.27846	0.602519	0.0848266	4.27966	1	FALSE	1	FALSE	1
INV	all	0-1	20	> 20	downstream_800000	600kb to 800kb	1	4622	701	8163538	2.51959	0.354498	17.908	2.51992	0.354394	17.9179	0.327908	FALSE	0.828649	FALSE	1
DEL	all	0-1	20	> 20	upstream_0	gene body	10	4622	4954	8163538	3.56527	1.9184	6.62592	3.57083	1.91881	6.64517	0.00066949	TRUE	0.00447764	FALSE	0.468643
MEI	all	0-1	20	> 20	upstream_0	gene body	0	4622	169	8163538	5.22498	0.325529	83.8648	5.22544	0.32546	83.8973	1	FALSE	1	FALSE	1
DUP	all	0-1	20	> 20	upstream_0	gene body	13	4622	772	8163538	29.7423	17.2046	51.4168	29.8234	17.2253	51.6353	2.50003e-15	TRUE	1.16668e-13	TRUE	1.75002e-12
INV	all	0-1	20	> 20	upstream_0	gene body	2	4622	52	8163538	67.9321	16.5519	278.807	67.9611	16.5492	279.09	0.000449211	TRUE	0.00311296	FALSE	0.314448
DEL	all	0-1	20	> 20	upstream_1000000	-800kb to -1Mb	19	4622	30329	8163538	1.10648	0.706327	1.73333	1.10692	0.705299	1.73724	0.627365	FALSE	1	FALSE	1
MEI	all	0-1	20	> 20	upstream_1000000	-800kb to -1Mb	0	4622	555	8163538	1.59103	0.0994079	25.4646	1.59109	0.0993821	25.4732	1	FALSE	1	FALSE	1
DUP	all	0-1	20	> 20	upstream_1000000	-800kb to -1Mb	2	4622	2831	8163538	1.24778	0.312008	4.99012	1.24789	0.311848	4.99355	0.677279	FALSE	1	FALSE	1
INV	all	0-1	20	> 20	upstream_1000000	-800kb to -1Mb	0	4622	727	8163538	1.21461	0.0759115	19.4342	1.21463	0.0758902	19.4404	1	FALSE	1	FALSE	1
DEL	all	0-1	20	> 20	upstream_200000	TSS to -200kb	45	4622	29889	8163538	2.65919	1.98785	3.55726	2.6755	1.99434	3.58933	1.04564e-08	TRUE	1.82987e-07	TRUE	7.31949e-06
MEI	all	0-1	20	> 20	upstream_200000	TSS to -200kb	0	4622	503	8163538	1.75551	0.10967	28.1007	1.75559	0.109643	28.1104	1	FALSE	1	FALSE	1
DUP	all	0-1	20	> 20	upstream_200000	TSS to -200kb	4	4622	2865	8163538	2.46595	0.925274	6.572	2.46722	0.924965	6.58096	0.0819884	FALSE	0.313617	FALSE	1
INV	all	0-1	20	> 20	upstream_200000	TSS to -200kb	1	4622	655	8163538	2.69654	0.379357	19.1675	2.69691	0.379248	19.1783	0.310178	FALSE	0.798252	FALSE	1
DEL	all	0-1	20	> 20	upstream_400000	-200kb to -400kb	16	4622	29207	8163538	0.967568	0.593187	1.57823	0.967455	0.592111	1.58073	1	FALSE	1	FALSE	1
MEI	all	0-1	20	> 20	upstream_400000	-200kb to -400kb	0	4622	393	8163538	2.24688	0.140313	35.9799	2.24701	0.140279	35.9929	1	FALSE	1	FALSE	1
DUP	all	0-1	20	> 20	upstream_400000	-200kb to -400kb	4	4622	2891	8163538	2.44377	0.916958	6.51285	2.44502	0.916649	6.52172	0.0840699	FALSE	0.319831	FALSE	1
INV	all	0-1	20	> 20	upstream_400000	-200kb to -400kb	0	4622	611	8163538	1.44521	0.0903072	23.128	1.44526	0.0902831	23.1357	1	FALSE	1	FALSE	1
DEL	all	0-1	20	> 20	upstream_600000	-400kb to -600kb	10	4622	31591	8163538	0.559094	0.300996	1.03851	0.558138	0.300078	1.03813	0.0734279	FALSE	0.288761	FALSE	1
MEI	all	0-1	20	> 20	upstream_600000	-400kb to -600kb	0	4622	562	8163538	1.57121	0.0981712	25.147	1.57128	0.0981456	25.1555	1	FALSE	1	FALSE	1
DUP	all	0-1	20	> 20	upstream_600000	-400kb to -600kb	2	4622	3056	8163538	1.15591	0.289047	4.62256	1.15598	0.28889	4.6256	0.693309	FALSE	1	FALSE	1
INV	all	0-1	20	> 20	upstream_600000	-400kb to -600kb	0	4622	609	8163538	1.44995	0.0906034	23.2041	1.45	0.0905793	23.2118	1	FALSE	1	FALSE	1
DEL	all	0-1	20	> 20	upstream_800000	-600kb to -800kb	17	4622	29044	8163538	1.03381	0.643153	1.66176	1.03394	0.642104	1.66487	0.805077	FALSE	1	FALSE	1
MEI	all	0-1	20	> 20	upstream_800000	-600kb to -800kb	0	4622	689	8163538	1.2816	0.080094	20.5071	1.28163	0.0800719	20.5138	1	FALSE	1	FALSE	1
DUP	all	0-1	20	> 20	upstream_800000	-600kb to -800kb	3	4622	3045	8163538	1.74013	0.561124	5.39643	1.74061	0.560866	5.40189	0.249284	FALSE	0.678984	FALSE	1
INV	all	0-1	20	> 20	upstream_800000	-600kb to -800kb	1	4622	714	8163538	2.47372	0.348053	17.5815	2.47404	0.34795	17.5912	0.332836	FALSE	0.835072	FALSE	1
DEL	all	0-1	30	> 30	downstream_1000000	800kb to 1Mb	8	2019	17127	4765821	1.10258	0.552067	2.20206	1.10299	0.550753	2.20894	0.708126	FALSE	1	FALSE	1
MEI	all	0-1	30	> 30	downstream_1000000	800kb to 1Mb	0	2019	294	4765821	4.01344	0.250531	64.2942	4.01418	0.250406	64.3502	1	FALSE	1	FALSE	1
DUP	all	0-1	30	> 30	downstream_1000000	800kb to 1Mb	1	2019	1866	4765821	1.265	0.178185	8.98067	1.26513	0.17803	8.99032	0.546575	FALSE	1	FALSE	1
INV	all	0-1	30	> 30	downstream_1000000	800kb to 1Mb	0	2019	295	4765821	3.99983	0.249684	64.0757	4.00058	0.249559	64.1316	1	FALSE	1	FALSE	1
DEL	all	0-1	30	> 30	downstream_200000	TTS to 200kb	9	2019	17250	4765821	1.23156	0.641623	2.3639	1.23259	0.640292	2.37281	0.457865	FALSE	1	FALSE	1
MEI	all	0-1	30	> 30	downstream_200000	TTS to 200kb	0	2019	305	4765821	3.86869	0.241516	61.9701	3.8694	0.241395	62.024	1	FALSE	1	FALSE	1
DUP	all	0-1	30	> 30	downstream_200000	TTS to 200kb	0	2019	1537	4765821	0.767697	0.0480134	12.2749	0.76764	0.0479769	12.2824	1	FALSE	1	FALSE	1
INV	all	0-1	30	> 30	downstream_200000	TTS to 200kb	0	2019	468	4765821	2.52126	0.157523	40.3546	2.52164	0.157438	40.3883	1	FALSE	1	FALSE	1
DEL	all	0-1	30	> 30	downstream_400000	200kb to 400kb	11	2019	17870	4765821	1.45301	0.805831	2.61996	1.45549	0.804605	2.63293	0.199616	FALSE	0.5995	FALSE	1
MEI	all	0-1	30	> 30	downstream_400000	200kb to 400kb	0	2019	354	4765821	3.33319	0.208151	53.3755	3.33377	0.208045	53.4214	1	FALSE	1	FALSE	1
DUP	all	0-1	30	> 30	downstream_400000	200kb to 400kb	1	2019	1590	4765821	1.48458	0.209096	10.5405	1.48482	0.208927	10.5525	0.490326	FALSE	1	FALSE	1
INV	all	0-1	30	> 30	downstream_400000	200kb to 400kb	0	2019	371	4765821	3.18046	0.198631	50.9252	3.181	0.198529	50.9688	1	FALSE	1	FALSE	1
DEL	all	0-1	30	> 30	downstream_600000	400kb to 600kb	12	2019	17407	4765821	1.62727	0.925518	2.8611	1.63102	0.924527	2.87738	0.0938868	FALSE	0.342107	FALSE	1
MEI	all	0-1	30	> 30	downstream_600000	400kb to 600kb	0	2019	396	4765821	2.97967	0.186113	47.7046	2.98016	0.186016	47.7452	1	FALSE	1	FALSE	1
DUP	all	0-1	30	> 30	downstream_600000	400kb to 600kb	0	2019	1681	4765821	0.701934	0.0439021	11.2229	0.70186	0.0438674	11.2295	1	FALSE	1	FALSE	1
INV	all	0-1	30	> 30	downstream_600000	400kb to 600kb	0	2019	367	4765821	3.21512	0.200792	51.4813	3.21567	0.200688	51.5254	1	FALSE	1	FALSE	1
DEL	all	0-1	30	> 30	downstream_800000	600kb to 800kb	6	2019	17806	4765821	0.795401	0.35772	1.7686	0.794791	0.356595	1.77146	0.71568	FALSE	1	FALSE	1
MEI	all	0-1	30	> 30	downstream_800000	600kb to 800kb	0	2019	391	4765821	3.01778	0.188489	48.3157	3.01828	0.188391	48.3569	1	FALSE	1	FALSE	1
DUP	all	0-1	30	> 30	downstream_800000	600kb to 800kb	1	2019	1880	4765821	1.25558	0.176859	8.91375	1.2557	0.176705	8.92331	0.549257	FALSE	1	FALSE	1
INV	all	0-1	30	> 30	downstream_800000	600kb to 800kb	0	2019	425	4765821	2.77635	0.173434	44.4441	2.77679	0.173343	44.4817	1	FALSE	1	FALSE	1
DEL	all	0-1	30	> 30	upstream_0	gene body	8	2019	3053	4765821	6.18535	3.09472	12.3625	6.20598	3.09652	12.4379	6.19934e-05	TRUE	0.000504597	TRUE	0.0433954
MEI	all	0-1	30	> 30	upstream_0	gene body	0	2019	62	4765821	19.0315	1.17759	307.573	19.0359	1.17707	307.856	1	FALSE	1	FALSE	1
DUP	all	0-1	30	> 30	upstream_0	gene body	13	2019	496	4765821	61.8676	35.7322	107.119	62.262	35.8356	108.176	2.36372e-19	TRUE	5.51535e-17	TRUE	1.6546e-16
INV	all	0-1	30	> 30	upstream_0	gene body	0	2019	31	4765821	38.0629	2.32916	622.02	38.0721	2.32814	622.594	1	FALSE	1	FALSE	1
DEL	all	0-1	30	> 30	upstream_1000000	-800kb to -1Mb	10	2019	17903	4765821	1.31849	0.710386	2.44713	1.32007	0.709054	2.45762	0.358539	FALSE	0.882638	FALSE	1
MEI	all	0-1	30	> 30	upstream_1000000	-800kb to -1Mb	0	2019	353	4765821	3.34264	0.20874	53.527	3.34322	0.208633	53.5731	1	FALSE	1	FALSE	1
DUP	all	0-1	30	> 30	upstream_1000000	-800kb to -1Mb	1	2019	1861	4765821	1.2684	0.178663	9.00481	1.26853	0.178509	9.0145	0.545614	FALSE	1	FALSE	1
INV	all	0-1	30	> 30	upstream_1000000	-800kb to -1Mb	0	2019	417	4765821	2.82962	0.176756	45.2982	2.83007	0.176663	45.3366	1	FALSE	1	FALSE	1
DEL	all	0-1	30	> 30	upstream_200000	TSS to -200kb	24	2019	17514	4765821	3.23465	2.17267	4.81572	3.26153	2.18027	4.87903	9.9864e-07	TRUE	1.14598e-05	TRUE	0.000699048
MEI	all	0-1	30	> 30	upstream_200000	TSS to -200kb	0	2019	295	4765821	3.99983	0.249684	64.0757	4.00058	0.249559	64.1316	1	FALSE	1	FALSE	1
DUP	all	0-1	30	> 30	upstream_200000	TSS to -200kb	2	2019	1775	4765821	2.6597	0.665123	10.6357	2.66135	0.664621	10.6569	0.174207	FALSE	0.5448	FALSE	1
INV	all	0-1	30	> 30	upstream_200000	TSS to -200kb	0	2019	389	4765821	3.03329	0.189456	48.5646	3.0338	0.189358	48.606	1	FALSE	1	FALSE	1
DEL	all	0-1	30	> 30	upstream_400000	-200kb to -400kb	8	2019	17455	4765821	1.08186	0.541694	2.16067	1.08219	0.540368	2.16728	0.712614	FALSE	1	FALSE	1
MEI	all	0-1	30	> 30	upstream_400000	-200kb to -400kb	0	2019	306	4765821	3.85605	0.240729	61.7671	3.85676	0.240608	61.8208	1	FALSE	1	FALSE	1
DUP	all	0-1	30	> 30	upstream_400000	-200kb to -400kb	3	2019	1781	4765821	3.97611	1.28224	12.3296	3.98054	1.28151	12.3641	0.0411671	FALSE	0.178987	FALSE	1
INV	all	0-1	30	> 30	upstream_400000	-200kb to -400kb	0	2019	318	4765821	3.71054	0.231664	59.4312	3.71121	0.231547	59.4828	1	FALSE	1	FALSE	1
DEL	all	0-1	30	> 30	upstream_600000	-400kb to -600kb	4	2019	18535	4765821	0.509412	0.191357	1.35611	0.508438	0.19062	1.35615	0.208978	FALSE	0.612068	FALSE	1
MEI	all	0-1	30	> 30	upstream_600000	-400kb to -600kb	0	2019	283	4765821	4.16944	0.260245	66.7993	4.17022	0.260116	66.8578	1	FALSE	1	FALSE	1
DUP	all	0-1	30	> 30	upstream_600000	-400kb to -600kb	1	2019	1631	4765821	1.44726	0.203843	10.2754	1.44748	0.203676	10.287	0.499103	FALSE	1	FALSE	1
INV	all	0-1	30	> 30	upstream_600000	-400kb to -600kb	0	2019	328	4765821	3.59741	0.224616	57.6155	3.59805	0.224502	57.6653	1	FALSE	1	FALSE	1
DEL	all	0-1	30	> 30	upstream_800000	-600kb to -800kb	2	2019	16678	4765821	0.283066	0.0708369	1.13114	0.282355	0.0705619	1.12985	0.0564812	FALSE	0.229865	FALSE	1
MEI	all	0-1	30	> 30	upstream_800000	-600kb to -800kb	0	2019	418	4765821	2.82285	0.176334	45.1897	2.8233	0.176241	45.2279	1	FALSE	1	FALSE	1
DUP	all	0-1	30	> 30	upstream_800000	-600kb to -800kb	1	2019	1777	4765821	1.32835	0.187104	9.4307	1.32852	0.186946	9.44102	0.52915	FALSE	1	FALSE	1
INV	all	0-1	30	> 30	upstream_800000	-600kb to -800kb	0	2019	395	4765821	2.98722	0.186584	47.8256	2.98771	0.186486	47.8663	1	FALSE	1	FALSE	1
DEL	all	0-1	40	> 40	downstream_1000000	800kb to 1Mb	2	803	7887	2103277	0.6642	0.166373	2.65165	0.663362	0.165589	2.65747	0.7755	FALSE	1	FALSE	1
MEI	all	0-1	40	> 40	downstream_1000000	800kb to 1Mb	0	803	116	2103277	11.2829	0.702141	181.31	11.2894	0.70133	181.725	1	FALSE	1	FALSE	1
DUP	all	0-1	40	> 40	downstream_1000000	800kb to 1Mb	0	803	688	2103277	1.90236	0.118973	30.4184	1.90292	0.118803	30.4799	1	FALSE	1	FALSE	1
INV	all	0-1	40	> 40	downstream_1000000	800kb to 1Mb	0	803	127	2103277	10.3057	0.641657	165.52	10.3115	0.640913	165.899	1	FALSE	1	FALSE	1
DEL	all	0-1	40	> 40	downstream_200000	TTS to 200kb	6	803	7293	2103277	2.15489	0.970694	4.78376	2.16359	0.968779	4.83198	0.0634922	FALSE	0.253969	FALSE	1
MEI	all	0-1	40	> 40	downstream_200000	TTS to 200kb	0	803	214	2103277	6.11599	0.381641	98.0119	6.11918	0.381182	98.2321	1	FALSE	1	FALSE	1
DUP	all	0-1	40	> 40	downstream_200000	TTS to 200kb	0	803	627	2103277	2.08744	0.130535	33.381	2.08811	0.130352	33.4495	1	FALSE	1	FALSE	1
INV	all	0-1	40	> 40	downstream_200000	TTS to 200kb	0	803	194	2103277	6.74651	0.420845	108.152	6.75008	0.420343	108.396	1	FALSE	1	FALSE	1
DEL	all	0-1	40	> 40	downstream_400000	200kb to 400kb	5	803	7749	2103277	1.69007	0.705181	4.05051	1.6944	0.703125	4.08317	0.229129	FALSE	0.64156	FALSE	1
MEI	all	0-1	40	> 40	downstream_400000	200kb to 400kb	0	803	153	2103277	8.55439	0.53311	137.265	8.5591	0.532485	137.578	1	FALSE	1	FALSE	1
DUP	all	0-1	40	> 40	downstream_400000	200kb to 400kb	1	803	678	2103277	3.86324	0.544067	27.4315	3.86681	0.543242	27.524	0.22835	FALSE	0.64156	FALSE	1
INV	all	0-1	40	> 40	downstream_400000	200kb to 400kb	0	803	158	2103277	8.28368	0.516314	132.903	8.28822	0.515707	133.205	1	FALSE	1	FALSE	1
DEL	all	0-1	40	> 40	downstream_600000	400kb to 600kb	2	803	8038	2103277	0.651723	0.163248	2.60182	0.650853	0.162468	2.60735	0.77567	FALSE	1	FALSE	1
MEI	all	0-1	40	> 40	downstream_600000	400kb to 600kb	0	803	186	2103277	7.03668	0.438878	112.821	7.04044	0.438357	113.076	1	FALSE	1	FALSE	1
DUP	all	0-1	40	> 40	downstream_600000	400kb to 600kb	0	803	834	2103277	1.56933	0.098163	25.0889	1.56969	0.0980159	25.1379	1	FALSE	1	FALSE	1
INV	all	0-1	40	> 40	downstream_600000	400kb to 600kb	0	803	122	2103277	10.728	0.667805	172.342	10.7341	0.667032	172.737	1	FALSE	1	FALSE	1
DEL	all	0-1	40	> 40	downstream_800000	600kb to 800kb	4	803	8067	2103277	1.29876	0.488522	3.45282	1.30026	0.486697	3.47375	0.557632	FALSE	1	FALSE	1
MEI	all	0-1	40	> 40	downstream_800000	600kb to 800kb	0	803	132	2103277	9.91532	0.617479	159.218	9.92087	0.616761	159.581	1	FALSE	1	FALSE	1
DUP	all	0-1	40	> 40	downstream_800000	600kb to 800kb	0	803	851	2103277	1.53798	0.0962036	24.5873	1.53832	0.0960587	24.6351	1	FALSE	1	FALSE	1
INV	all	0-1	40	> 40	downstream_800000	600kb to 800kb	0	803	140	2103277	9.34873	0.582369	150.075	9.35393	0.58169	150.417	1	FALSE	1	FALSE	1
DEL	all	0-1	40	> 40	upstream_0	gene body	8	803	1418	2103277	14.7773	7.40118	29.5045	14.9159	7.41909	29.9882	1.12367e-07	TRUE	1.67355e-06	TRUE	7.86569e-05
MEI	all	0-1	40	> 40	upstream_0	gene body	0	803	57	2103277	22.9618	1.42014	371.263	22.9755	1.41854	372.123	1	FALSE	1	FALSE	1
DUP	all	0-1	40	> 40	upstream_0	gene body	10	803	267	2103277	98.1001	52.3785	183.733	99.3246	52.6292	187.451	3.51597e-17	TRUE	2.46118e-15	TRUE	2.46118e-14
INV	all	0-1	40	> 40	upstream_0	gene body	0	803	25	2103277	52.3529	3.18825	859.664	52.3849	3.18475	861.66	1	FALSE	1	FALSE	1
DEL	all	0-1	40	> 40	upstream_1000000	-800kb to -1Mb	5	803	8512	2103277	1.53858	0.641986	3.68734	1.54195	0.639881	3.71571	0.266601	FALSE	0.709585	FALSE	1
MEI	all	0-1	40	> 40	upstream_1000000	-800kb to -1Mb	0	803	112	2103277	11.6859	0.727062	187.825	11.6926	0.726225	188.256	1	FALSE	1	FALSE	1
DUP	all	0-1	40	> 40	upstream_1000000	-800kb to -1Mb	0	803	832	2103277	1.5731	0.0983987	25.1493	1.57346	0.0982514	25.1984	1	FALSE	1	FALSE	1
INV	all	0-1	40	> 40	upstream_1000000	-800kb to -1Mb	0	803	145	2103277	9.02636	0.562383	144.875	9.03136	0.561726	145.205	1	FALSE	1	FALSE	1
DEL	all	0-1	40	> 40	upstream_200000	TSS to -200kb	17	803	7392	2103277	6.02376	3.76166	9.64621	6.13242	3.79078	9.92053	8.1515e-09	TRUE	1.46309e-07	TRUE	5.70605e-06
MEI	all	0-1	40	> 40	upstream_200000	TSS to -200kb	0	803	118	2103277	11.0917	0.69031	178.219	11.098	0.689512	178.627	1	FALSE	1	FALSE	1
DUP	all	0-1	40	> 40	upstream_200000	TSS to -200kb	2	803	787	2103277	6.65635	1.66468	26.6159	6.67047	1.66246	26.7647	0.0371252	FALSE	0.163444	FALSE	1
INV	all	0-1	40	> 40	upstream_200000	TSS to -200kb	0	803	141	2103277	9.28243	0.578259	149.005	9.28758	0.577584	149.345	1	FALSE	1	FALSE	1
DEL	all	0-1	40	> 40	upstream_400000	-200kb to -400kb	4	803	7509	2103277	1.39527	0.524815	3.70947	1.39725	0.522993	3.73295	0.379531	FALSE	0.920051	FALSE	1
MEI	all	0-1	40	> 40	upstream_400000	-200kb to -400kb	0	803	172	2103277	7.60943	0.474457	122.041	7.61355	0.473896	122.318	1	FALSE	1	FALSE	1
DUP	all	0-1	40	> 40	upstream_400000	-200kb to -400kb	3	803	895	2103277	8.77969	2.83226	27.2161	8.80886	2.82967	27.4223	0.00517187	TRUE	0.0282837	FALSE	1
INV	all	0-1	40	> 40	upstream_400000	-200kb to -400kb	0	803	127	2103277	10.3057	0.641657	165.52	10.3115	0.640913	165.899	1	FALSE	1	FALSE	1
DEL	all	0-1	40	> 40	upstream_600000	-400kb to -600kb	2	803	7880	2103277	0.66479	0.166521	2.654	0.663953	0.165737	2.65984	0.775498	FALSE	1	FALSE	1
MEI	all	0-1	40	> 40	upstream_600000	-400kb to -600kb	0	803	208	2103277	6.29241	0.392613	100.849	6.29571	0.392142	101.075	1	FALSE	1	FALSE	1
DUP	all	0-1	40	> 40	upstream_600000	-400kb to -600kb	0	803	631	2103277	2.0742	0.129708	33.1691	2.07487	0.129527	33.2371	1	FALSE	1	FALSE	1
INV	all	0-1	40	> 40	upstream_600000	-400kb to -600kb	0	803	161	2103277	8.12933	0.506734	130.415	8.13377	0.506138	130.712	1	FALSE	1	FALSE	1
DEL	all	0-1	40	> 40	upstream_800000	-600kb to -800kb	2	803	7361	2103277	0.711663	0.178259	2.84116	0.710943	0.177464	2.84812	1	FALSE	1	FALSE	1
MEI	all	0-1	40	> 40	upstream_800000	-600kb to -800kb	0	803	116	2103277	11.2829	0.702141	181.31	11.2894	0.70133	181.725	1	FALSE	1	FALSE	1
DUP	all	0-1	40	> 40	upstream_800000	-600kb to -800kb	0	803	758	2103277	1.72668	0.107996	27.6067	1.72713	0.107838	27.6616	1	FALSE	1	FALSE	1
INV	all	0-1	40	> 40	upstream_800000	-600kb to -800kb	0	803	185	2103277	7.07471	0.441242	113.433	7.0785	0.440717	113.69	1	FALSE	1	FALSE	1
DEL	transcript_ablation	0-1	2	> 2	gene_body_200	gene body +/-200kb	1	17380	671	10217900	0.876172	0.123248	6.22874	0.876165	0.123233	6.2294	1	FALSE	1	FALSE	1
DEL	transcript_ablation	0-1	10	> 10	gene_body_200	gene body +/-200kb	1	10668	656	10208772	1.45877	0.2052	10.3704	1.45881	0.205168	10.3726	0.496523	FALSE	1	FALSE	1
DEL	transcript_ablation	0-1	20	> 20	gene_body_200	gene body +/-200kb	0	4622	558	8163538	1.58248	0.0988741	25.3275	1.58254	0.0988484	25.3361	1	FALSE	1	FALSE	1
DEL	transcript_ablation	0-1	30	> 30	gene_body_200	gene body +/-200kb	0	2019	357	4765821	3.30518	0.206405	52.9261	3.30575	0.2063	52.9716	1	FALSE	1	FALSE	1
DEL	transcript_ablation	0-1	40	> 40	gene_body_200	gene body +/-200kb	0	803	154	2103277	8.49884	0.529664	136.37	8.50351	0.529043	136.68	1	FALSE	1	FALSE	1
DEL	frameshift_variant	0-1	2	> 2	gene_body_200	gene body +/-200kb	0	17380	80	10217900	3.67434	0.227856	59.2514	3.67442	0.227842	59.2574	1	FALSE	1	FALSE	1
DEL	frameshift_variant	0-1	10	> 10	gene_body_200	gene body +/-200kb	0	10668	80	10208772	5.98067	0.370887	96.4403	5.98091	0.370853	96.4566	1	FALSE	1	FALSE	1
DEL	frameshift_variant	0-1	20	> 20	gene_body_200	gene body +/-200kb	0	4622	38	8163538	23.2374	1.42751	378.266	23.2398	1.42723	378.418	1	FALSE	1	FALSE	1
DEL	frameshift_variant	0-1	30	> 30	gene_body_200	gene body +/-200kb	0	2019	33	4765821	35.7561	2.19095	583.536	35.7647	2.18998	584.075	1	FALSE	1	FALSE	1
DEL	frameshift_variant	0-1	40	> 40	gene_body_200	gene body +/-200kb	0	803	32	2103277	40.9007	2.50584	667.587	40.9255	2.50307	669.137	1	FALSE	1	FALSE	1
DEL	stop_lost	0-1	2	> 2	gene_body_200	gene body +/-200kb	0	17380	287	10217900	1.02421	0.063911	16.4134	1.02421	0.063906	16.4147	1	FALSE	1	FALSE	1
DEL	stop_lost	0-1	10	> 10	gene_body_200	gene body +/-200kb	0	10668	286	10208772	1.67292	0.104393	26.8089	1.67295	0.104381	26.8129	1	FALSE	1	FALSE	1
DEL	stop_lost	0-1	20	> 20	gene_body_200	gene body +/-200kb	0	4622	268	8163538	3.29486	0.205588	52.805	3.29511	0.205542	52.8248	1	FALSE	1	FALSE	1
DEL	stop_lost	0-1	30	> 30	gene_body_200	gene body +/-200kb	0	2019	185	4765821	6.37811	0.397589	102.317	6.37944	0.3974	102.409	1	FALSE	1	FALSE	1
DEL	stop_lost	0-1	40	> 40	gene_body_200	gene body +/-200kb	0	803	83	2103277	15.7689	0.978983	253.998	15.7781	0.977869	254.584	1	FALSE	1	FALSE	1
DEL	inframe_deletion	0-1	2	> 2	gene_body_200	gene body +/-200kb	0	17380	35	10217900	8.39849	0.515074	136.941	8.39871	0.515046	136.955	1	FALSE	1	FALSE	1
DEL	inframe_deletion	0-1	10	> 10	gene_body_200	gene body +/-200kb	0	10668	35	10208772	13.6701	0.8384	222.891	13.6707	0.838328	222.93	1	FALSE	1	FALSE	1
DEL	inframe_deletion	0-1	20	> 20	gene_body_200	gene body +/-200kb	0	4622	5	8163538	176.604	9.65001	3232.03	176.623	9.64829	3233.3	1	FALSE	1	FALSE	1
DEL	inframe_deletion	0-1	30	> 30	gene_body_200	gene body +/-200kb	0	2019	5	4765821	235.99	12.8973	4318.05	236.048	12.8921	4321.94	1	FALSE	1	FALSE	1
DEL	inframe_deletion	0-1	40	> 40	gene_body_200	gene body +/-200kb	0	803	5	2103277	261.764	14.313	4787.28	261.927	14.2984	4798.14	1	FALSE	1	FALSE	1
DEL	coding_sequence_variant	0-1	2	> 2	gene_body_200	gene body +/-200kb	2	17380	168	10217900	6.99895	1.73622	28.2137	6.99964	1.73611	28.221	0.0343193	FALSE	0.152475	FALSE	1
DEL	coding_sequence_variant	0-1	10	> 10	gene_body_200	gene body +/-200kb	2	10668	168	10208772	11.3923	2.82621	45.9217	11.3942	2.82597	45.9414	0.0139368	FALSE	0.0696842	FALSE	1
DEL	coding_sequence_variant	0-1	20	> 20	gene_body_200	gene body +/-200kb	2	4622	141	8163538	25.053	6.20647	101.129	25.0634	6.20535	101.231	0.00308243	TRUE	0.018132	FALSE	1
DEL	coding_sequence_variant	0-1	30	> 30	gene_body_200	gene body +/-200kb	2	2019	92	4765821	51.3149	12.6515	208.135	51.3648	12.6466	208.621	0.000763384	TRUE	0.0049941	FALSE	0.534369
DEL	coding_sequence_variant	0-1	40	> 40	gene_body_200	gene body +/-200kb	2	803	48	2103277	109.136	26.5707	448.267	109.406	26.5464	450.9	0.000176041	TRUE	0.00132504	FALSE	0.123229
DEL	5_prime_UTR_variant	0-1	2	> 2	gene_body_200	gene body +/-200kb	0	17380	18	10217900	16.3304	0.98317	271.247	16.3308	0.983119	271.276	1	FALSE	1	FALSE	1
DEL	5_prime_UTR_variant	0-1	10	> 10	gene_body_200	gene body +/-200kb	0	10668	18	10208772	26.5808	1.60033	441.494	26.582	1.6002	441.571	1	FALSE	1	FALSE	1
DEL	5_prime_UTR_variant	0-1	20	> 20	gene_body_200	gene body +/-200kb	0	4622	8	8163538	110.378	6.34039	1921.53	110.39	6.33922	1922.3	1	FALSE	1	FALSE	1
DEL	5_prime_UTR_variant	0-1	30	> 30	gene_body_200	gene body +/-200kb	0	2019	3	4765821	393.317	19.7083	7849.4	393.414	19.7006	7856.33	1	FALSE	1	FALSE	1
DEL	5_prime_UTR_variant	0-1	40	> 40	gene_body_200	gene body +/-200kb	0	803	2	2103277	654.411	29.5337	14500.5	654.818	29.5065	14531.9	1	FALSE	1	FALSE	1
DEL	3_prime_UTR_variant	0-1	2	> 2	gene_body_200	gene body +/-200kb	0	17380	13	10217900	22.6113	1.34162	381.084	22.6119	1.34156	381.125	1	FALSE	1	FALSE	1
DEL	3_prime_UTR_variant	0-1	10	> 10	gene_body_200	gene body +/-200kb	0	10668	13	10208772	36.8042	2.1838	620.27	36.8058	2.18362	620.378	1	FALSE	1	FALSE	1
DEL	3_prime_UTR_variant	0-1	20	> 20	gene_body_200	gene body +/-200kb	0	4622	12	8163538	73.5852	4.34761	1245.46	73.593	4.3468	1245.96	1	FALSE	1	FALSE	1
DEL	3_prime_UTR_variant	0-1	30	> 30	gene_body_200	gene body +/-200kb	0	2019	8	4765821	147.494	8.47402	2567.19	147.53	8.47046	2569.53	1	FALSE	1	FALSE	1
DEL	3_prime_UTR_variant	0-1	40	> 40	gene_body_200	gene body +/-200kb	0	803	3	2103277	436.274	21.8713	8702.5	436.545	21.8499	8721.84	1	FALSE	1	FALSE	1
DEL	non_coding_transcript_exon_variant	0-1	2	> 2	gene_body_200	gene body +/-200kb	7	17380	1350	10217900	3.04843	1.45072	6.40573	3.04925	1.45068	6.40937	0.00937974	TRUE	0.0486357	FALSE	1
DEL	non_coding_transcript_exon_variant	0-1	10	> 10	gene_body_200	gene body +/-200kb	6	10668	1351	10208772	4.24998	1.90639	9.47461	4.2518	1.90635	9.48295	0.00336387	TRUE	0.0192946	FALSE	1
DEL	non_coding_transcript_exon_variant	0-1	20	> 20	gene_body_200	gene body +/-200kb	4	4622	1147	8163538	6.15949	2.3088	16.4325	6.16396	2.30852	16.4584	0.00445905	TRUE	0.0249707	FALSE	1
DEL	non_coding_transcript_exon_variant	0-1	30	> 30	gene_body_200	gene body +/-200kb	4	2019	667	4765821	14.1558	5.30251	37.7911	14.182	5.302	37.9343	0.000214419	TRUE	0.00157993	FALSE	0.150093
DEL	non_coding_transcript_exon_variant	0-1	40	> 40	gene_body_200	gene body +/-200kb	4	803	329	2103277	31.8453	11.9102	85.1471	31.9997	11.9099	85.9773	9.58854e-06	TRUE	8.83155e-05	TRUE	0.00671198
DEL	intron_variant	0-1	2	> 2	gene_body_200	gene body +/-200kb	10	17380	3856	10217900	1.52467	0.819842	2.83544	1.52497	0.819711	2.83701	0.168894	FALSE	0.534959	FALSE	1
DEL	intron_variant	0-1	10	> 10	gene_body_200	gene body +/-200kb	6	10668	3855	10208772	1.48942	0.668872	3.31659	1.4897	0.668695	3.3187	0.308758	FALSE	0.79753	FALSE	1
DEL	intron_variant	0-1	20	> 20	gene_body_200	gene body +/-200kb	5	4622	3009	8163538	2.93492	1.22129	7.05303	2.93702	1.221	7.06476	0.0298964	FALSE	0.135893	FALSE	1
DEL	intron_variant	0-1	30	> 30	gene_body_200	gene body +/-200kb	3	2019	1843	4765821	3.84235	1.23914	11.9144	3.84658	1.23842	11.9476	0.0447601	FALSE	0.189891	FALSE	1
DEL	intron_variant	0-1	40	> 40	gene_body_200	gene body +/-200kb	3	803	858	2103277	9.1583	2.95415	28.3921	9.18889	2.95151	28.6077	0.00460545	TRUE	0.0255858	FALSE	1
DEL	upstream_gene_variant	0-1	2	> 2	gene_body_200	gene body +/-200kb	12	17380	1524	10217900	4.62922	2.62365	8.16789	4.63173	2.62405	8.1755	1.84494e-05	TRUE	0.000165572	TRUE	0.0129146
DEL	upstream_gene_variant	0-1	10	> 10	gene_body_200	gene body +/-200kb	10	10668	1526	10208772	6.27099	3.36828	11.6752	6.27593	3.36898	11.6912	7.1041e-06	TRUE	6.81215e-05	TRUE	0.00497287
DEL	upstream_gene_variant	0-1	20	> 20	gene_body_200	gene body +/-200kb	6	4622	1223	8163538	8.66509	3.88728	19.3153	8.67506	3.88771	19.3576	8.58587e-05	TRUE	0.000660451	FALSE	0.0601011
DEL	upstream_gene_variant	0-1	30	> 30	gene_body_200	gene body +/-200kb	3	2019	678	4765821	10.4446	3.36302	32.4381	10.4587	3.3619	32.5364	0.00320963	TRUE	0.0187228	FALSE	1
DEL	upstream_gene_variant	0-1	40	> 40	gene_body_200	gene body +/-200kb	1	803	242	2103277	10.8234	1.52033	77.0539	10.8357	1.51834	77.3294	0.0885891	FALSE	0.330177	FALSE	1
DEL	downstream_gene_variant	0-1	2	> 2	gene_body_200	gene body +/-200kb	1	17380	1172	10217900	0.501631	0.0706064	3.56389	0.501602	0.0705944	3.56409	1	FALSE	1	FALSE	1
DEL	downstream_gene_variant	0-1	10	> 10	gene_body_200	gene body +/-200kb	1	10668	1171	10208772	0.81721	0.115029	5.80575	0.817193	0.115006	5.8067	1	FALSE	1	FALSE	1
DEL	downstream_gene_variant	0-1	20	> 20	gene_body_200	gene body +/-200kb	1	4622	886	8163538	1.99349	0.28056	14.1646	1.99371	0.280471	14.1721	0.394732	FALSE	0.946274	FALSE	1
DEL	downstream_gene_variant	0-1	30	> 30	gene_body_200	gene body +/-200kb	1	2019	541	4765821	4.36319	0.6138	31.0157	4.36486	0.613439	31.0577	0.205131	FALSE	0.606152	FALSE	1
DEL	downstream_gene_variant	0-1	40	> 40	gene_body_200	gene body +/-200kb	1	803	204	2103277	12.8396	1.80217	91.476	12.8543	1.79985	91.8046	0.0752712	FALSE	0.294026	FALSE	1
DEL	TFBS_ablation	0-1	2	> 2	gene_body_200	gene body +/-200kb	9	17380	2577	10217900	2.05324	1.0673	3.94998	2.05379	1.06722	3.95237	0.0476098	FALSE	0.200764	FALSE	1
DEL	TFBS_ablation	0-1	10	> 10	gene_body_200	gene body +/-200kb	7	10668	2577	10208772	2.59941	1.23828	5.45669	2.60046	1.23818	5.46155	0.0203991	FALSE	0.097804	FALSE	1
DEL	TFBS_ablation	0-1	20	> 20	gene_body_200	gene body +/-200kb	3	4622	2018	8163538	2.62572	0.84645	8.14509	2.62678	0.846169	8.15435	0.108444	FALSE	0.381462	FALSE	1
DEL	TFBS_ablation	0-1	30	> 30	gene_body_200	gene body +/-200kb	2	2019	1211	4765821	3.89841	0.974537	15.5947	3.90128	0.973917	15.6276	0.0943237	FALSE	0.342107	FALSE	1
DEL	TFBS_ablation	0-1	40	> 40	gene_body_200	gene body +/-200kb	1	803	391	2103277	6.69891	0.94242	47.6172	6.70602	0.94112	47.7842	0.138987	FALSE	0.467709	FALSE	1
DEL	TF_binding_site_variant	0-1	2	> 2	gene_body_200	gene body +/-200kb	2	17380	1306	10217900	0.900324	0.224948	3.60342	0.900312	0.224909	3.60395	1	FALSE	1	FALSE	1
DEL	TF_binding_site_variant	0-1	10	> 10	gene_body_200	gene body +/-200kb	1	10668	1306	10208772	0.732736	0.103148	5.20517	0.732711	0.103125	5.20595	1	FALSE	1	FALSE	1
DEL	TF_binding_site_variant	0-1	20	> 20	gene_body_200	gene body +/-200kb	1	4622	925	8163538	1.90944	0.268743	13.5668	1.90964	0.268657	13.5739	0.407948	FALSE	0.957795	FALSE	1
DEL	TF_binding_site_variant	0-1	30	> 30	gene_body_200	gene body +/-200kb	1	2019	495	4765821	4.76866	0.670727	33.9036	4.77053	0.670339	33.9499	0.189491	FALSE	0.576711	FALSE	1
DEL	TF_binding_site_variant	0-1	40	> 40	gene_body_200	gene body +/-200kb	1	803	206	2103277	12.7149	1.78475	90.5836	12.7295	1.78245	90.909	0.075977	FALSE	0.294026	FALSE	1
DEL	regulatory_region_ablation	0-1	2	> 2	gene_body_200	gene body +/-200kb	5	17380	1611	10217900	1.82468	0.758546	4.38925	1.82492	0.758453	4.39093	0.207684	FALSE	0.610836	FALSE	1
DEL	regulatory_region_ablation	0-1	10	> 10	gene_body_200	gene body +/-200kb	4	10668	1611	10208772	2.37605	0.890853	6.3373	2.37656	0.890719	6.341	0.0909728	FALSE	0.335163	FALSE	1
DEL	regulatory_region_ablation	0-1	20	> 20	gene_body_200	gene body +/-200kb	3	4622	1374	8163538	3.85641	1.2427	11.9674	3.85826	1.24238	11.982	0.0444139	FALSE	0.189572	FALSE	1
DEL	regulatory_region_ablation	0-1	30	> 30	gene_body_200	gene body +/-200kb	3	2019	792	4765821	8.94123	2.87999	27.759	8.95305	2.87895	27.8424	0.004931	TRUE	0.0271787	FALSE	1
DEL	regulatory_region_ablation	0-1	40	> 40	gene_body_200	gene body +/-200kb	3	803	288	2103277	27.2841	8.76657	84.916	27.3827	8.76123	85.5828	0.000207395	TRUE	0.00154443	FALSE	0.145176
DEL	regulatory_region_variant	0-1	2	> 2	gene_body_200	gene body +/-200kb	6	17380	2591	10217900	1.36143	0.611156	3.03277	1.36156	0.611043	3.03389	0.46535	FALSE	1	FALSE	1
DEL	regulatory_region_variant	0-1	10	> 10	gene_body_200	gene body +/-200kb	5	10668	2592	10208772	1.84597	0.767854	4.43785	1.84637	0.767704	4.44062	0.204961	FALSE	0.606152	FALSE	1
DEL	regulatory_region_variant	0-1	20	> 20	gene_body_200	gene body +/-200kb	1	4622	2054	8163538	0.8599	0.121096	6.10611	0.85987	0.121041	6.10849	1	FALSE	1	FALSE	1
DEL	regulatory_region_variant	0-1	30	> 30	gene_body_200	gene body +/-200kb	0	2019	1367	4765821	0.863168	0.0539813	13.8022	0.863134	0.0539422	13.8111	1	FALSE	1	FALSE	1
DEL	regulatory_region_variant	0-1	40	> 40	gene_body_200	gene body +/-200kb	0	803	544	2103277	2.40592	0.150426	38.4805	2.4068	0.150221	38.561	1	FALSE	1	FALSE	1
DEL	intergenic_variant	0-1	2	> 2	gene_body_200	gene body +/-200kb	32	17380	13251	10217900	1.41975	1.00392	2.00784	1.42053	1.00382	2.01022	0.0563541	FALSE	0.229865	FALSE	1
DEL	intergenic_variant	0-1	10	> 10	gene_body_200	gene body +/-200kb	25	10668	13253	10208772	1.80516	1.21987	2.67127	1.80705	1.22003	2.67653	0.00638633	TRUE	0.0341254	FALSE	1
DEL	intergenic_variant	0-1	20	> 20	gene_body_200	gene body +/-200kb	15	4622	10935	8163538	2.42282	1.46133	4.01693	2.42745	1.46172	4.03123	0.0018772	TRUE	0.0113279	FALSE	1
DEL	intergenic_variant	0-1	30	> 30	gene_body_200	gene body +/-200kb	8	2019	6880	4765821	2.74475	1.37398	5.4831	2.75169	1.37367	5.51211	0.0101314	FALSE	0.0518365	FALSE	1
DEL	intergenic_variant	0-1	40	> 40	gene_body_200	gene body +/-200kb	4	803	3310	2103277	3.16529	1.19019	8.41801	3.17613	1.18844	8.48827	0.0394975	FALSE	0.172802	FALSE	1
DEL	no_predicted_effect	0-1	2	> 2	gene_body_200	gene body +/-200kb	139	17380	53793	10217900	1.51915	1.28706	1.79309	1.52334	1.28888	1.80044	3.59605e-06	TRUE	3.70182e-05	TRUE	0.00251724
DEL	no_predicted_effect	0-1	10	> 10	gene_body_200	gene body +/-200kb	97	10668	53619	10208772	1.73119	1.41982	2.11083	1.73789	1.42273	2.12287	5.88902e-07	TRUE	7.63392e-06	TRUE	0.000412231
DEL	no_predicted_effect	0-1	20	> 20	gene_body_200	gene body +/-200kb	50	4622	41569	8163538	2.12446	1.61232	2.79928	2.13676	1.61677	2.82399	1.44541e-06	TRUE	1.55659e-05	TRUE	0.00101179
DEL	no_predicted_effect	0-1	30	> 30	gene_body_200	gene body +/-200kb	25	2019	23555	4765821	2.50529	1.69662	3.6994	2.52416	1.70107	3.74552	4.32434e-05	TRUE	0.000356314	TRUE	0.0302704
DEL	no_predicted_effect	0-1	40	> 40	gene_body_200	gene body +/-200kb	19	803	9741	2103277	5.10894	3.2748	7.97035	5.20852	3.30289	8.21362	1.48337e-08	TRUE	2.53258e-07	TRUE	1.03836e-05
MEI	non_coding_transcript_exon_variant	0-1	2	> 2	gene_body_200	gene body +/-200kb	0	17380	14	10217900	20.9962	1.25046	352.543	20.9968	1.2504	352.581	1	FALSE	1	FALSE	1
MEI	non_coding_transcript_exon_variant	0-1	10	> 10	gene_body_200	gene body +/-200kb	0	10668	14	10208772	34.1753	2.03541	573.816	34.1768	2.03524	573.915	1	FALSE	1	FALSE	1
MEI	non_coding_transcript_exon_variant	0-1	20	> 20	gene_body_200	gene body +/-200kb	0	4622	0	8163538	1766.04	35.0465	88993.6	1766.23	35.0428	89022.1	1	FALSE	1	FALSE	1
MEI	non_coding_transcript_exon_variant	0-1	30	> 30	gene_body_200	gene body +/-200kb	0	2019	0	4765821	2359.9	46.8378	118903	2360.49	46.8266	118990	1	FALSE	1	FALSE	1
MEI	non_coding_transcript_exon_variant	0-1	40	> 40	gene_body_200	gene body +/-200kb	0	803	0	2103277	2617.64	51.9724	131840	2619.27	51.9413	132084	1	FALSE	1	FALSE	1
MEI	intron_variant	0-1	2	> 2	gene_body_200	gene body +/-200kb	0	17380	194	10217900	1.51519	0.0944396	24.3098	1.51521	0.0944329	24.312	1	FALSE	1	FALSE	1
MEI	intron_variant	0-1	10	> 10	gene_body_200	gene body +/-200kb	0	10668	194	10208772	2.46626	0.153722	39.5677	2.46633	0.153706	39.574	1	FALSE	1	FALSE	1
MEI	intron_variant	0-1	20	> 20	gene_body_200	gene body +/-200kb	0	4622	169	8163538	5.22498	0.325529	83.8648	5.22544	0.32546	83.8973	1	FALSE	1	FALSE	1
MEI	intron_variant	0-1	30	> 30	gene_body_200	gene body +/-200kb	0	2019	62	4765821	19.0315	1.17759	307.573	19.0359	1.17707	307.856	1	FALSE	1	FALSE	1
MEI	intron_variant	0-1	40	> 40	gene_body_200	gene body +/-200kb	0	803	57	2103277	22.9618	1.42014	371.263	22.9755	1.41854	372.123	1	FALSE	1	FALSE	1
MEI	downstream_gene_variant	0-1	2	> 2	gene_body_200	gene body +/-200kb	0	17380	10	10217900	29.3947	1.71703	503.223	29.3955	1.71694	503.276	1	FALSE	1	FALSE	1
MEI	downstream_gene_variant	0-1	10	> 10	gene_body_200	gene body +/-200kb	0	10668	10	10208772	47.8454	2.79486	819.07	47.8476	2.79463	819.211	1	FALSE	1	FALSE	1
MEI	downstream_gene_variant	0-1	20	> 20	gene_body_200	gene body +/-200kb	0	4622	9	8163538	98.1136	5.68886	1692.13	98.1241	5.68781	1692.8	1	FALSE	1	FALSE	1
MEI	downstream_gene_variant	0-1	30	> 30	gene_body_200	gene body +/-200kb	0	2019	9	4765821	131.106	7.60325	2260.7	131.138	7.60004	2262.77	1	FALSE	1	FALSE	1
MEI	downstream_gene_variant	0-1	40	> 40	gene_body_200	gene body +/-200kb	0	803	0	2103277	2617.64	51.9724	131840	2619.27	51.9413	132084	1	FALSE	1	FALSE	1
MEI	TF_binding_site_variant	0-1	2	> 2	gene_body_200	gene body +/-200kb	0	17380	28	10217900	10.4981	0.640689	172.019	10.4984	0.640655	172.037	1	FALSE	1	FALSE	1
MEI	TF_binding_site_variant	0-1	10	> 10	gene_body_200	gene body +/-200kb	0	10668	28	10208772	17.0876	1.04287	279.985	17.0884	1.04278	280.034	1	FALSE	1	FALSE	1
MEI	TF_binding_site_variant	0-1	20	> 20	gene_body_200	gene body +/-200kb	0	4622	28	8163538	31.5365	1.92485	516.69	31.5398	1.92448	516.898	1	FALSE	1	FALSE	1
MEI	TF_binding_site_variant	0-1	30	> 30	gene_body_200	gene body +/-200kb	0	2019	28	4765821	42.1411	2.5726	690.302	42.1513	2.57147	690.939	1	FALSE	1	FALSE	1
MEI	TF_binding_site_variant	0-1	40	> 40	gene_body_200	gene body +/-200kb	0	803	28	2103277	46.7436	2.85504	765.301	46.7721	2.8519	767.079	1	FALSE	1	FALSE	1
MEI	regulatory_region_variant	0-1	2	> 2	gene_body_200	gene body +/-200kb	0	17380	67	10217900	4.38727	0.271611	70.8666	4.38737	0.271596	70.8738	1	FALSE	1	FALSE	1
MEI	regulatory_region_variant	0-1	10	> 10	gene_body_200	gene body +/-200kb	0	10668	67	10208772	7.1411	0.442109	115.346	7.14139	0.44207	115.365	1	FALSE	1	FALSE	1
MEI	regulatory_region_variant	0-1	20	> 20	gene_body_200	gene body +/-200kb	0	4622	36	8163538	24.5284	1.5053	399.683	24.5309	1.505	399.844	1	FALSE	1	FALSE	1
MEI	regulatory_region_variant	0-1	30	> 30	gene_body_200	gene body +/-200kb	0	2019	21	4765821	56.1881	3.40224	927.95	56.2018	3.40076	928.805	1	FALSE	1	FALSE	1
MEI	regulatory_region_variant	0-1	40	> 40	gene_body_200	gene body +/-200kb	0	803	1	2103277	1308.82	43.9402	38985.1	1309.64	43.9056	39064.4	1	FALSE	1	FALSE	1
MEI	intergenic_variant	0-1	2	> 2	gene_body_200	gene body +/-200kb	0	17380	403	10217900	0.729398	0.0455464	11.6808	0.72939	0.0455423	11.6817	1	FALSE	1	FALSE	1
MEI	intergenic_variant	0-1	10	> 10	gene_body_200	gene body +/-200kb	0	10668	403	10208772	1.18723	0.0741372	19.0123	1.18724	0.0741281	19.0149	1	FALSE	1	FALSE	1
MEI	intergenic_variant	0-1	20	> 20	gene_body_200	gene body +/-200kb	0	4622	387	8163538	2.28171	0.142484	36.5387	2.28185	0.14245	36.5519	1	FALSE	1	FALSE	1
MEI	intergenic_variant	0-1	30	> 30	gene_body_200	gene body +/-200kb	0	2019	231	4765821	5.10801	0.318653	81.8815	5.10903	0.318498	81.954	1	FALSE	1	FALSE	1
MEI	intergenic_variant	0-1	40	> 40	gene_body_200	gene body +/-200kb	0	803	107	2103277	12.232	0.760818	196.659	12.239	0.759943	197.11	1	FALSE	1	FALSE	1
MEI	no_predicted_effect	0-1	2	> 2	gene_body_200	gene body +/-200kb	1	17380	653	10217900	0.900324	0.12664	6.4007	0.900318	0.126625	6.40138	1	FALSE	1	FALSE	1
MEI	no_predicted_effect	0-1	10	> 10	gene_body_200	gene body +/-200kb	0	10668	654	10208772	0.731581	0.0457141	11.7078	0.731568	0.0457073	11.7091	1	FALSE	1	FALSE	1
MEI	no_predicted_effect	0-1	20	> 20	gene_body_200	gene body +/-200kb	0	4622	456	8163538	1.93645	0.120957	31.0015	1.93655	0.120927	31.0124	1	FALSE	1	FALSE	1
MEI	no_predicted_effect	0-1	30	> 30	gene_body_200	gene body +/-200kb	0	2019	311	4765821	3.79405	0.236867	60.7719	3.79475	0.236748	60.8247	1	FALSE	1	FALSE	1
MEI	no_predicted_effect	0-1	40	> 40	gene_body_200	gene body +/-200kb	0	803	196	2103277	6.67766	0.416566	107.045	6.6812	0.416068	107.286	1	FALSE	1	FALSE	1
DUP	transcript_amplification	0-1	2	> 2	gene_body_200	gene body +/-200kb	9	17380	284	10217900	18.631	9.59652	36.1708	18.6401	9.59803	36.2006	2.94234e-09	TRUE	6.24133e-08	TRUE	2.05964e-06
DUP	transcript_amplification	0-1	10	> 10	gene_body_200	gene body +/-200kb	6	10668	287	10208772	20.006	8.91541	44.893	20.0167	8.9162	44.937	8.34858e-07	TRUE	9.90509e-06	TRUE	0.0005844
DUP	transcript_amplification	0-1	20	> 20	gene_body_200	gene body +/-200kb	4	4622	209	8163538	33.8035	12.5745	90.8728	33.832	12.5745	91.0257	7.76753e-06	TRUE	7.34766e-05	TRUE	0.00543727
DUP	transcript_amplification	0-1	30	> 30	gene_body_200	gene body +/-200kb	4	2019	124	4765821	76.1447	28.1608	205.89	76.2939	28.162	206.688	3.27986e-07	TRUE	4.3319e-06	TRUE	0.00022959
DUP	transcript_amplification	0-1	40	> 40	gene_body_200	gene body +/-200kb	3	803	83	2103277	94.6726	29.9835	298.927	95.0238	29.9698	301.288	5.53489e-06	TRUE	5.45694e-05	TRUE	0.00387442
DUP	coding_sequence_variant	0-1	2	> 2	gene_body_200	gene body +/-200kb	3	17380	133	10217900	13.2612	4.22348	41.6383	13.2633	4.22334	41.653	0.00169599	TRUE	0.0103234	FALSE	1
DUP	coding_sequence_variant	0-1	10	> 10	gene_body_200	gene body +/-200kb	3	10668	133	10208772	21.5854	6.87504	67.7711	21.5912	6.87472	67.8107	0.000420341	TRUE	0.00294239	FALSE	0.294239
DUP	coding_sequence_variant	0-1	20	> 20	gene_body_200	gene body +/-200kb	3	4622	104	8163538	50.9491	16.1739	160.494	50.9815	16.1725	160.712	3.43899e-05	TRUE	0.000297197	TRUE	0.0240729
DUP	coding_sequence_variant	0-1	30	> 30	gene_body_200	gene body +/-200kb	3	2019	76	4765821	93.1771	29.4185	295.119	93.3142	29.4132	296.042	5.85328e-06	TRUE	5.69069e-05	TRUE	0.0040973
DUP	coding_sequence_variant	0-1	40	> 40	gene_body_200	gene body +/-200kb	2	803	42	2103277	124.727	30.2441	514.379	125.036	30.2167	517.398	0.000136154	TRUE	0.00103595	FALSE	0.0953077
DUP	5_prime_UTR_variant	0-1	2	> 2	gene_body_200	gene body +/-200kb	1	17380	5	10217900	117.582	13.7379	1006.38	117.589	13.7372	1006.55	0.0101451	FALSE	0.0518365	FALSE	1
DUP	5_prime_UTR_variant	0-1	10	> 10	gene_body_200	gene body +/-200kb	1	10668	5	10208772	191.391	22.3621	1638.06	191.408	22.3604	1638.48	0.00624704	TRUE	0.0338986	FALSE	1
DUP	5_prime_UTR_variant	0-1	20	> 20	gene_body_200	gene body +/-200kb	1	4622	5	8163538	353.247	41.2779	3023.01	353.323	41.2709	3024.83	0.00339034	TRUE	0.0192946	FALSE	1
DUP	5_prime_UTR_variant	0-1	30	> 30	gene_body_200	gene body +/-200kb	1	2019	3	4765821	786.829	81.8804	7561.02	787.218	81.852	7571.13	0.00169277	TRUE	0.0103234	FALSE	1
DUP	5_prime_UTR_variant	0-1	40	> 40	gene_body_200	gene body +/-200kb	1	803	3	2103277	873.091	90.9151	8384.62	874.179	90.8359	8412.84	0.00152569	TRUE	0.00945115	FALSE	1
DUP	3_prime_UTR_variant	0-1	2	> 2	gene_body_200	gene body +/-200kb	0	17380	1	10217900	293.947	9.86187	8761.52	293.956	9.86151	8762.34	1	FALSE	1	FALSE	1
DUP	3_prime_UTR_variant	0-1	10	> 10	gene_body_200	gene body +/-200kb	0	10668	1	10208772	478.454	16.0524	14260.7	478.476	16.0514	14262.9	1	FALSE	1	FALSE	1
DUP	3_prime_UTR_variant	0-1	20	> 20	gene_body_200	gene body +/-200kb	0	4622	0	8163538	1766.04	35.0465	88993.6	1766.23	35.0428	89022.1	1	FALSE	1	FALSE	1
DUP	3_prime_UTR_variant	0-1	30	> 30	gene_body_200	gene body +/-200kb	0	2019	0	4765821	2359.9	46.8378	118903	2360.49	46.8266	118990	1	FALSE	1	FALSE	1
DUP	3_prime_UTR_variant	0-1	40	> 40	gene_body_200	gene body +/-200kb	0	803	0	2103277	2617.64	51.9724	131840	2619.27	51.9413	132084	1	FALSE	1	FALSE	1
DUP	non_coding_transcript_exon_variant	0-1	2	> 2	gene_body_200	gene body +/-200kb	8	17380	349	10217900	13.4765	6.6876	27.1571	13.4822	6.68834	27.1772	2.46804e-07	TRUE	3.38751e-06	TRUE	0.000172763
DUP	non_coding_transcript_exon_variant	0-1	10	> 10	gene_body_200	gene body +/-200kb	8	10668	349	10208772	21.9359	10.8866	44.1996	21.9516	10.8888	44.254	6.15624e-09	TRUE	1.16512e-07	TRUE	4.30937e-06
DUP	non_coding_transcript_exon_variant	0-1	20	> 20	gene_body_200	gene body +/-200kb	5	4622	314	8163538	28.1248	11.6307	68.0099	28.1541	11.6319	68.1451	1.3322e-06	TRUE	1.45709e-05	TRUE	0.000932538
DUP	non_coding_transcript_exon_variant	0-1	30	> 30	gene_body_200	gene body +/-200kb	5	2019	230	4765821	51.3149	21.18	124.326	51.4398	21.1859	124.897	7.15076e-08	TRUE	1.11234e-06	TRUE	5.00553e-05
DUP	non_coding_transcript_exon_variant	0-1	40	> 40	gene_body_200	gene body +/-200kb	4	803	97	2103277	108.011	39.8311	292.898	108.547	39.8371	295.766	8.34726e-08	TRUE	1.27024e-06	TRUE	5.84308e-05
DUP	intron_variant	0-1	2	> 2	gene_body_200	gene body +/-200kb	1	17380	192	10217900	3.06204	0.429161	21.8475	3.06216	0.429129	21.8508	0.279641	FALSE	0.73314	FALSE	1
DUP	intron_variant	0-1	10	> 10	gene_body_200	gene body +/-200kb	1	10668	184	10208772	5.20083	0.728788	37.1146	5.20122	0.728709	37.1242	0.175702	FALSE	0.5448	FALSE	1
DUP	intron_variant	0-1	20	> 20	gene_body_200	gene body +/-200kb	0	4622	140	8163538	6.3073	0.392627	101.323	6.30787	0.392545	101.362	1	FALSE	1	FALSE	1
DUP	intron_variant	0-1	30	> 30	gene_body_200	gene body +/-200kb	0	2019	63	4765821	18.7294	1.15911	302.638	18.7338	1.15859	302.916	1	FALSE	1	FALSE	1
DUP	intron_variant	0-1	40	> 40	gene_body_200	gene body +/-200kb	0	803	42	2103277	31.1624	1.91902	506.039	31.1812	1.91688	507.213	1	FALSE	1	FALSE	1
DUP	upstream_gene_variant	0-1	2	> 2	gene_body_200	gene body +/-200kb	0	17380	112	10217900	2.62453	0.163156	42.2181	2.62458	0.163146	42.2222	1	FALSE	1	FALSE	1
DUP	upstream_gene_variant	0-1	10	> 10	gene_body_200	gene body +/-200kb	0	10668	112	10208772	4.27191	0.265574	68.7161	4.27206	0.265549	68.7275	1	FALSE	1	FALSE	1
DUP	upstream_gene_variant	0-1	20	> 20	gene_body_200	gene body +/-200kb	0	4622	97	8163538	9.10332	0.565439	146.56	9.1042	0.565324	146.618	1	FALSE	1	FALSE	1
DUP	upstream_gene_variant	0-1	30	> 30	gene_body_200	gene body +/-200kb	0	2019	73	4765821	16.1637	1.00183	260.789	16.1675	1.00138	261.028	1	FALSE	1	FALSE	1
DUP	upstream_gene_variant	0-1	40	> 40	gene_body_200	gene body +/-200kb	0	803	41	2103277	31.9225	1.96504	518.589	31.9417	1.96285	519.792	1	FALSE	1	FALSE	1
DUP	downstream_gene_variant	0-1	2	> 2	gene_body_200	gene body +/-200kb	1	17380	70	10217900	8.39873	1.16675	60.4574	8.39916	1.16668	60.4672	0.113669	FALSE	0.393901	FALSE	1
DUP	downstream_gene_variant	0-1	10	> 10	gene_body_200	gene body +/-200kb	0	10668	71	10208772	6.73879	0.417444	108.784	6.73906	0.417406	108.803	1	FALSE	1	FALSE	1
DUP	downstream_gene_variant	0-1	20	> 20	gene_body_200	gene body +/-200kb	0	4622	30	8163538	29.4341	1.79947	481.456	29.4371	1.79912	481.649	1	FALSE	1	FALSE	1
DUP	downstream_gene_variant	0-1	30	> 30	gene_body_200	gene body +/-200kb	0	2019	15	4765821	78.6634	4.70154	1316.15	78.6826	4.69951	1317.36	1	FALSE	1	FALSE	1
DUP	downstream_gene_variant	0-1	40	> 40	gene_body_200	gene body +/-200kb	0	803	11	2103277	118.984	6.99873	2022.82	119.057	6.99124	2027.49	1	FALSE	1	FALSE	1
DUP	TFBS_amplification	0-1	2	> 2	gene_body_200	gene body +/-200kb	0	17380	286	10217900	1.02779	0.064134	16.4709	1.02779	0.0641289	16.4723	1	FALSE	1	FALSE	1
DUP	TFBS_amplification	0-1	10	> 10	gene_body_200	gene body +/-200kb	0	10668	286	10208772	1.67292	0.104393	26.8089	1.67295	0.104381	26.8129	1	FALSE	1	FALSE	1
DUP	TFBS_amplification	0-1	20	> 20	gene_body_200	gene body +/-200kb	0	4622	259	8163538	3.40935	0.212713	54.6448	3.40961	0.212666	54.6654	1	FALSE	1	FALSE	1
DUP	TFBS_amplification	0-1	30	> 30	gene_body_200	gene body +/-200kb	0	2019	187	4765821	6.3099	0.393353	101.219	6.31121	0.393165	101.31	1	FALSE	1	FALSE	1
DUP	TFBS_amplification	0-1	40	> 40	gene_body_200	gene body +/-200kb	0	803	93	2103277	14.0734	0.874498	226.483	14.0815	0.873499	227.005	1	FALSE	1	FALSE	1
DUP	TF_binding_site_variant	0-1	2	> 2	gene_body_200	gene body +/-200kb	1	17380	148	10217900	3.97237	0.555907	28.3856	3.97255	0.555868	28.39	0.223708	FALSE	0.633989	FALSE	1
DUP	TF_binding_site_variant	0-1	10	> 10	gene_body_200	gene body +/-200kb	0	10668	149	10208772	3.2111	0.199932	51.5733	3.2112	0.199913	51.5816	1	FALSE	1	FALSE	1
DUP	TF_binding_site_variant	0-1	20	> 20	gene_body_200	gene body +/-200kb	0	4622	118	8163538	7.48324	0.4654	120.324	7.48394	0.465304	120.371	1	FALSE	1	FALSE	1
DUP	TF_binding_site_variant	0-1	30	> 30	gene_body_200	gene body +/-200kb	0	2019	90	4765821	13.1106	0.814048	211.151	13.1136	0.813677	211.344	1	FALSE	1	FALSE	1
DUP	TF_binding_site_variant	0-1	40	> 40	gene_body_200	gene body +/-200kb	0	803	24	2103277	54.5343	3.3173	896.508	54.5676	3.31366	898.589	1	FALSE	1	FALSE	1
DUP	regulatory_region_amplification	0-1	2	> 2	gene_body_200	gene body +/-200kb	0	17380	263	10217900	1.11767	0.0697279	17.9152	1.11767	0.0697225	17.9166	1	FALSE	1	FALSE	1
DUP	regulatory_region_amplification	0-1	10	> 10	gene_body_200	gene body +/-200kb	0	10668	263	10208772	1.81922	0.113498	29.1595	1.81925	0.113486	29.1639	1	FALSE	1	FALSE	1
DUP	regulatory_region_amplification	0-1	20	> 20	gene_body_200	gene body +/-200kb	0	4622	214	8163538	4.12627	0.257298	66.1727	4.12661	0.257242	66.198	1	FALSE	1	FALSE	1
DUP	regulatory_region_amplification	0-1	30	> 30	gene_body_200	gene body +/-200kb	0	2019	147	4765821	8.02688	0.499884	128.891	8.02862	0.49965	129.008	1	FALSE	1	FALSE	1
DUP	regulatory_region_amplification	0-1	40	> 40	gene_body_200	gene body +/-200kb	0	803	82	2103277	15.9612	0.990821	257.121	15.9706	0.989695	257.715	1	FALSE	1	FALSE	1
DUP	regulatory_region_variant	0-1	2	> 2	gene_body_200	gene body +/-200kb	0	17380	58	10217900	5.06806	0.313257	81.9941	5.06817	0.313239	82.0025	1	FALSE	1	FALSE	1
DUP	regulatory_region_variant	0-1	10	> 10	gene_body_200	gene body +/-200kb	0	10668	58	10208772	8.24921	0.509896	133.457	8.24955	0.509851	133.48	1	FALSE	1	FALSE	1
DUP	regulatory_region_variant	0-1	20	> 20	gene_body_200	gene body +/-200kb	0	4622	55	8163538	16.0549	0.991822	259.887	16.0566	0.991626	259.991	1	FALSE	1	FALSE	1
DUP	regulatory_region_variant	0-1	30	> 30	gene_body_200	gene body +/-200kb	0	2019	31	4765821	38.0629	2.32916	622.02	38.0721	2.32814	622.594	1	FALSE	1	FALSE	1
DUP	regulatory_region_variant	0-1	40	> 40	gene_body_200	gene body +/-200kb	0	803	21	2103277	62.3249	3.77576	1028.77	62.363	3.77163	1031.16	1	FALSE	1	FALSE	1
DUP	intergenic_variant	0-1	2	> 2	gene_body_200	gene body +/-200kb	0	17380	463	10217900	0.634875	0.0396529	10.1649	0.634865	0.0396491	10.1655	1	FALSE	1	FALSE	1
DUP	intergenic_variant	0-1	10	> 10	gene_body_200	gene body +/-200kb	0	10668	463	10208772	1.03338	0.0645441	16.5448	1.03338	0.0645358	16.547	1	FALSE	1	FALSE	1
DUP	intergenic_variant	0-1	20	> 20	gene_body_200	gene body +/-200kb	0	4622	421	8163538	2.09744	0.130996	33.583	2.09756	0.130964	33.595	1	FALSE	1	FALSE	1
DUP	intergenic_variant	0-1	30	> 30	gene_body_200	gene body +/-200kb	0	2019	238	4765821	4.95778	0.309308	79.4662	4.95876	0.309157	79.5365	1	FALSE	1	FALSE	1
DUP	intergenic_variant	0-1	40	> 40	gene_body_200	gene body +/-200kb	0	803	101	2103277	12.9586	0.805705	208.421	12.9661	0.804782	208.9	1	FALSE	1	FALSE	1
DUP	no_predicted_effect	0-1	2	> 2	gene_body_200	gene body +/-200kb	12	17380	5549	10217900	1.27139	0.721734	2.23965	1.27158	0.721558	2.24085	0.410819	FALSE	0.957795	FALSE	1
DUP	no_predicted_effect	0-1	10	> 10	gene_body_200	gene body +/-200kb	7	10668	5547	10208772	1.20762	0.575585	2.53368	1.20776	0.57537	2.5352	0.53119	FALSE	1	FALSE	1
DUP	no_predicted_effect	0-1	20	> 20	gene_body_200	gene body +/-200kb	4	4622	4282	8163538	1.64992	0.619222	4.3962	1.65048	0.618908	4.40143	0.314845	FALSE	0.807295	FALSE	1
DUP	no_predicted_effect	0-1	30	> 30	gene_body_200	gene body +/-200kb	2	2019	2532	4765821	1.86452	0.466378	7.45414	1.86538	0.465952	7.46782	0.291106	FALSE	0.757524	FALSE	1
DUP	no_predicted_effect	0-1	40	> 40	gene_body_200	gene body +/-200kb	2	803	1041	2103277	5.03223	1.25905	20.1131	5.04229	1.25721	20.2231	0.0609592	FALSE	0.245238	FALSE	1
INV	coding_sequence_variant	0-1	2	> 2	gene_body_200	gene body +/-200kb	7	17380	7	10217900	587.911	206.239	1675.92	588.148	206.279	1676.94	1.38088e-16	TRUE	8.78741e-15	TRUE	9.66615e-14
INV	coding_sequence_variant	0-1	10	> 10	gene_body_200	gene body +/-200kb	7	10668	7	10208772	956.953	335.721	2727.73	957.58	335.826	2730.46	4.59736e-18	TRUE	4.59736e-16	TRUE	3.21815e-15
INV	coding_sequence_variant	0-1	20	> 20	gene_body_200	gene body +/-200kb	2	4622	12	8163538	294.372	65.9025	1314.9	294.499	65.8943	1316.2	2.89997e-05	TRUE	0.000253748	TRUE	0.0202998
INV	coding_sequence_variant	0-1	30	> 30	gene_body_200	gene body +/-200kb	0	2019	3	4765821	393.317	19.7083	7849.4	393.414	19.7006	7856.33	1	FALSE	1	FALSE	1
INV	coding_sequence_variant	0-1	40	> 40	gene_body_200	gene body +/-200kb	0	803	0	2103277	2617.64	51.9724	131840	2619.27	51.9413	132084	1	FALSE	1	FALSE	1
INV	non_coding_transcript_exon_variant	0-1	2	> 2	gene_body_200	gene body +/-200kb	0	17380	32	10217900	9.18585	0.562325	150.055	9.18609	0.562295	150.071	1	FALSE	1	FALSE	1
INV	non_coding_transcript_exon_variant	0-1	10	> 10	gene_body_200	gene body +/-200kb	0	10668	32	10208772	14.9517	0.915312	244.237	14.9523	0.915234	244.279	1	FALSE	1	FALSE	1
INV	non_coding_transcript_exon_variant	0-1	20	> 20	gene_body_200	gene body +/-200kb	0	4622	24	8163538	36.7926	2.2365	605.273	36.7965	2.23607	605.516	1	FALSE	1	FALSE	1
INV	non_coding_transcript_exon_variant	0-1	30	> 30	gene_body_200	gene body +/-200kb	0	2019	14	4765821	84.2822	5.02104	1414.74	84.3028	5.01889	1416.04	1	FALSE	1	FALSE	1
INV	non_coding_transcript_exon_variant	0-1	40	> 40	gene_body_200	gene body +/-200kb	0	803	13	2103277	100.679	5.97851	1695.44	100.741	5.97207	1699.36	1	FALSE	1	FALSE	1
INV	intron_variant	0-1	2	> 2	gene_body_200	gene body +/-200kb	0	17380	49	10217900	5.99892	0.369985	97.2664	5.99907	0.369964	97.2765	1	FALSE	1	FALSE	1
INV	intron_variant	0-1	10	> 10	gene_body_200	gene body +/-200kb	0	10668	49	10208772	9.76437	0.602234	158.315	9.76478	0.602181	158.342	1	FALSE	1	FALSE	1
INV	intron_variant	0-1	20	> 20	gene_body_200	gene body +/-200kb	0	4622	16	8163538	55.1889	3.30728	920.943	55.1947	3.30665	921.312	1	FALSE	1	FALSE	1
INV	intron_variant	0-1	30	> 30	gene_body_200	gene body +/-200kb	0	2019	14	4765821	84.2822	5.02104	1414.74	84.3028	5.01889	1416.04	1	FALSE	1	FALSE	1
INV	intron_variant	0-1	40	> 40	gene_body_200	gene body +/-200kb	0	803	12	2103277	109.069	6.44856	1844.74	109.136	6.44164	1849.01	1	FALSE	1	FALSE	1
INV	upstream_gene_variant	0-1	2	> 2	gene_body_200	gene body +/-200kb	0	17380	37	10217900	7.94452	0.487751	129.401	7.94472	0.487724	129.414	1	FALSE	1	FALSE	1
INV	upstream_gene_variant	0-1	10	> 10	gene_body_200	gene body +/-200kb	0	10668	37	10208772	12.9312	0.793925	210.619	12.9317	0.793857	210.655	1	FALSE	1	FALSE	1
INV	upstream_gene_variant	0-1	20	> 20	gene_body_200	gene body +/-200kb	0	4622	20	8163538	44.1511	2.66852	730.487	44.1558	2.66801	730.78	1	FALSE	1	FALSE	1
INV	upstream_gene_variant	0-1	30	> 30	gene_body_200	gene body +/-200kb	0	2019	15	4765821	78.6634	4.70154	1316.15	78.6826	4.69951	1317.36	1	FALSE	1	FALSE	1
INV	upstream_gene_variant	0-1	40	> 40	gene_body_200	gene body +/-200kb	0	803	6	2103277	218.137	12.1942	3902.15	218.272	12.1816	3911.05	1	FALSE	1	FALSE	1
INV	downstream_gene_variant	0-1	2	> 2	gene_body_200	gene body +/-200kb	0	17380	16	10217900	18.3717	1.10083	306.604	18.3722	1.10078	306.636	1	FALSE	1	FALSE	1
INV	downstream_gene_variant	0-1	10	> 10	gene_body_200	gene body +/-200kb	0	10668	16	10208772	29.9034	1.79185	499.042	29.9047	1.79171	499.129	1	FALSE	1	FALSE	1
INV	downstream_gene_variant	0-1	20	> 20	gene_body_200	gene body +/-200kb	0	4622	10	8163538	88.3022	5.15854	1511.53	88.3116	5.15758	1512.13	1	FALSE	1	FALSE	1
INV	downstream_gene_variant	0-1	30	> 30	gene_body_200	gene body +/-200kb	0	2019	9	4765821	131.106	7.60325	2260.7	131.138	7.60004	2262.77	1	FALSE	1	FALSE	1
INV	downstream_gene_variant	0-1	40	> 40	gene_body_200	gene body +/-200kb	0	803	1	2103277	1308.82	43.9402	38985.1	1309.64	43.9056	39064.4	1	FALSE	1	FALSE	1
INV	TF_binding_site_variant	0-1	2	> 2	gene_body_200	gene body +/-200kb	0	17380	90	10217900	3.26608	0.202733	52.6174	3.26615	0.202721	52.6227	1	FALSE	1	FALSE	1
INV	TF_binding_site_variant	0-1	10	> 10	gene_body_200	gene body +/-200kb	0	10668	90	10208772	5.31616	0.329994	85.6425	5.31636	0.329964	85.6569	1	FALSE	1	FALSE	1
INV	TF_binding_site_variant	0-1	20	> 20	gene_body_200	gene body +/-200kb	0	4622	69	8163538	12.7974	0.792598	206.629	12.7987	0.79244	206.712	1	FALSE	1	FALSE	1
INV	TF_binding_site_variant	0-1	30	> 30	gene_body_200	gene body +/-200kb	0	2019	43	4765821	27.4407	1.6896	445.663	27.4473	1.68885	446.074	1	FALSE	1	FALSE	1
INV	TF_binding_site_variant	0-1	40	> 40	gene_body_200	gene body +/-200kb	0	803	11	2103277	118.984	6.99873	2022.82	119.057	6.99124	2027.49	1	FALSE	1	FALSE	1
INV	regulatory_region_variant	0-1	2	> 2	gene_body_200	gene body +/-200kb	0	17380	186	10217900	1.58036	0.0984864	25.3593	1.58038	0.0984795	25.3616	1	FALSE	1	FALSE	1
INV	regulatory_region_variant	0-1	10	> 10	gene_body_200	gene body +/-200kb	0	10668	186	10208772	2.57233	0.160309	41.2759	2.57241	0.160293	41.2825	1	FALSE	1	FALSE	1
INV	regulatory_region_variant	0-1	20	> 20	gene_body_200	gene body +/-200kb	0	4622	167	8163538	5.28756	0.329411	84.8734	5.28802	0.329342	84.9063	1	FALSE	1	FALSE	1
INV	regulatory_region_variant	0-1	30	> 30	gene_body_200	gene body +/-200kb	0	2019	139	4765821	8.48885	0.528511	136.347	8.49071	0.528264	136.47	1	FALSE	1	FALSE	1
INV	regulatory_region_variant	0-1	40	> 40	gene_body_200	gene body +/-200kb	0	803	65	2103277	20.1357	1.24721	325.084	20.1476	1.2458	325.836	1	FALSE	1	FALSE	1
INV	intergenic_variant	0-1	2	> 2	gene_body_200	gene body +/-200kb	0	17380	317	10217900	0.927278	0.0578759	14.8567	0.927276	0.0578711	14.8579	1	FALSE	1	FALSE	1
INV	intergenic_variant	0-1	10	> 10	gene_body_200	gene body +/-200kb	0	10668	316	10208772	1.51409	0.0945036	24.2581	1.51412	0.0944929	24.2617	1	FALSE	1	FALSE	1
INV	intergenic_variant	0-1	20	> 20	gene_body_200	gene body +/-200kb	0	4622	276	8163538	3.19935	0.199644	51.2706	3.19959	0.199599	51.2897	1	FALSE	1	FALSE	1
INV	intergenic_variant	0-1	30	> 30	gene_body_200	gene body +/-200kb	0	2019	169	4765821	6.98196	0.435077	112.044	6.98344	0.434871	112.145	1	FALSE	1	FALSE	1
INV	intergenic_variant	0-1	40	> 40	gene_body_200	gene body +/-200kb	0	803	102	2103277	12.8316	0.79786	206.364	12.839	0.796945	206.838	1	FALSE	1	FALSE	1
INV	no_predicted_effect	0-1	2	> 2	gene_body_200	gene body +/-200kb	2	17380	1175	10217900	1.0007	0.249998	4.00564	1.0007	0.249958	4.00628	1	FALSE	1	FALSE	1
INV	no_predicted_effect	0-1	10	> 10	gene_body_200	gene body +/-200kb	1	10668	1176	10208772	0.813735	0.114541	5.78105	0.813718	0.114517	5.78199	1	FALSE	1	FALSE	1
INV	no_predicted_effect	0-1	20	> 20	gene_body_200	gene body +/-200kb	1	4622	867	8163538	2.03718	0.286701	14.4754	2.0374	0.286611	14.4831	0.388187	FALSE	0.933782	FALSE	1
INV	no_predicted_effect	0-1	30	> 30	gene_body_200	gene body +/-200kb	0	2019	482	4765821	2.44803	0.152954	39.1808	2.44839	0.152871	39.2134	1	FALSE	1	FALSE	1
INV	no_predicted_effect	0-1	40	> 40	gene_body_200	gene body +/-200kb	0	803	150	2103277	8.72548	0.543723	140.023	8.73029	0.543087	140.342	1	FALSE	1	FALSE	1

## Sheet: Table S6
feature_name	sv_type	log_odds	lower	upper	pval	pass_bonf
gnomAD constraint	DEL	0.192342	-0.051932	0.436615	0.122763	FALSE
Conservation	DEL	0.44667	0.263849	0.62949	1.67934e-06	TRUE
CADD-SV	DEL	0.332709	0.135658	0.52976	0.000935341	TRUE
HARs	DEL	0.0720164	-0.0657395	0.209772	0.305535	FALSE
gwRVIS	DEL	-0.0896795	-0.306977	0.127618	0.418582	FALSE
gnomAD constraint	DUP	0.916223	0.427741	1.40471	0.000236723	TRUE
Conservation	DUP	1.1048	0.413329	1.79626	0.00173889	TRUE
CADD-SV	DUP	0.756658	0.370171	1.14315	0.000124454	TRUE
HARs	DUP	-0.201034	-0.649506	0.247439	0.37963	FALSE
gwRVIS	DUP	-0.788117	-1.2848	-0.291431	0.00187101	TRUE

## Sheet: Table S7
Category	Feature name	Abbreviation	Description	Source	PMID
3D Genome	TAD boundaries (shared)	gm12878_shared_intersect_tad_boundary	SV overlaps TAD boundary shared across cell-lines	4D nucleome project	28905911
3D Genome	A compartment	A_overlap	SV overlaps A compartment	4D nucleome project	28905911
3D Genome	B compartment	B_overlap	SV overlaps B compartment	4D nucleome project	28905911
3D Genome	CTCF (all)	CTCFonlyCTCFbound_all	SV overlaps CTCF-only cCRE across all cell-types	ENCODE project	32728249
3D Genome	CTCF (CD14+ monocytes)	CTCFonlyCTCFbound_CD14_monocyte	SV overlaps CTCF-only cCRE in CD14+ monocytes	ENCODE project	32728249
3D Genome	CTCF (B-cells)	HighCTCF_B_cell	SV overlaps high CTCF cCRE in B-cells	ENCODE project	32728249
3D Genome	CTCF (Neutrophils)	HighCTCF_Neutrophil	SV overlaps high CTCF cCRE in neutrophils	ENCODE project	32728249
Regulatory	CpG islands	intersect_cpg_isl	SV overlaps CpG island	UCSC Genome Browser	31691824
Regulatory	Active TSS	TssA	SV overlaps chromHMM state in PBMCs (E062)	Roadmap Epigenomics Project	25693563
Regulatory	Flanking active TSS	TssAFlnk	SV overlaps chromHMM state in PBMCs (E062)	Roadmap Epigenomics Project	25693563
Regulatory	Transcr. at gene 5' and 3'	TxFlnk	SV overlaps chromHMM state in PBMCs (E062)	Roadmap Epigenomics Project	25693563
Regulatory	Strong transcription	Tx	SV overlaps chromHMM state in PBMCs (E062)	Roadmap Epigenomics Project	25693563
Regulatory	Weak transcription	TxWk	SV overlaps chromHMM state in PBMCs (E062)	Roadmap Epigenomics Project	25693563
Regulatory	Genic enhancers	EnhG	SV overlaps chromHMM state in PBMCs (E062)	Roadmap Epigenomics Project	25693563
Regulatory	Enhancers	Enh	SV overlaps chromHMM state in PBMCs (E062)	Roadmap Epigenomics Project	25693563
Regulatory	ZNF genes & repeats	ZNFRpts	SV overlaps chromHMM state in PBMCs (E062)	Roadmap Epigenomics Project	25693563
Regulatory	Heterochromatin	Het	SV overlaps chromHMM state in PBMCs (E062)	Roadmap Epigenomics Project	25693563
Regulatory	Bivalent/poised TSS	TssBiv	SV overlaps chromHMM state in PBMCs (E062)	Roadmap Epigenomics Project	25693563
Regulatory	Flanking bivalent TSS/enhancer	BivFlnk	SV overlaps chromHMM state in PBMCs (E062)	Roadmap Epigenomics Project	25693563
Regulatory	Bivalent enhancer	EnhBiv	SV overlaps chromHMM state in PBMCs (E062)	Roadmap Epigenomics Project	25693563
Regulatory	Repressed polyComb	ReprPC	SV overlaps chromHMM state in PBMCs (E062)	Roadmap Epigenomics Project	25693563
Regulatory	Weak repressed polycomb	ReprPCWk	SV overlaps chromHMM state in PBMCs (E062)	Roadmap Epigenomics Project	25693563
Regulatory	Quiescent	Quies	SV overlaps chromHMM state in PBMCs (E062)	Roadmap Epigenomics Project	25693563

## Sheet: Table S8
feature_name	category_name	sv_type	log_odds	lower	upper	pval	pass_bonf
TAD boundaries (shared)	3D Genome	DEL	0.199243	0.0871963	0.311289	0.000491699	TRUE
A compartment	3D Genome	DEL	0.05002	-0.160531	0.260571	0.641485	FALSE
B compartment	3D Genome	DEL	-0.0976837	-0.308622	0.113255	0.364068	FALSE
CTCF (all)	3D Genome	DEL	0.146636	-0.0323402	0.325613	0.108316	FALSE
CTCF (CD14+ monocytes)	3D Genome	DEL	0.145887	0.00816373	0.28361	0.0378807	FALSE
CTCF (B-cells)	3D Genome	DEL	0.297144	0.148427	0.445861	8.99897e-05	TRUE
CTCF (Neutrophils)	3D Genome	DEL	0.239213	0.111413	0.367014	0.000243875	TRUE
CpG islands	Regulatory	DEL	0.274033	0.144437	0.403628	3.4071e-05	TRUE
Active TSS	Regulatory	DEL	0.167366	0.0447459	0.289987	0.00746887	FALSE
Flanking active TSS	Regulatory	DEL	0.0349376	-0.142172	0.212047	0.699027	FALSE
Transcr. at gene 5' and 3'	Regulatory	DEL	3.49927e+11	NA	NA	NA	FALSE
Strong transcription	Regulatory	DEL	0.362688	0.231682	0.493694	5.75929e-08	TRUE
Weak transcription	Regulatory	DEL	0.29588	0.131191	0.460569	0.000429484	TRUE
Genic enhancers	Regulatory	DEL	0.122828	0.00673475	0.238922	0.0381105	FALSE
Enhancers	Regulatory	DEL	0.250402	0.11609	0.384714	0.000258167	TRUE
ZNF genes & repeats	Regulatory	DEL	0.0515897	-0.0907324	0.193912	0.47742	FALSE
Heterochromatin	Regulatory	DEL	0.134595	-0.0466322	0.315822	0.145492	FALSE
Bivalent/poised TSS	Regulatory	DEL	0.0541215	-0.0745026	0.182746	0.409542	FALSE
Flanking bivalent TSS/enhancer	Regulatory	DEL	0.10523	0.00477433	0.205686	0.0400615	FALSE
Bivalent enhancer	Regulatory	DEL	0.195624	0.109865	0.281382	7.78981e-06	TRUE
Repressed polyComb	Regulatory	DEL	0.170943	0.0375436	0.304342	0.0120194	FALSE
Weak repressed polycomb	Regulatory	DEL	0.307915	0.133232	0.482598	0.000550611	TRUE
Quiescent	Regulatory	DEL	-0.128775	-0.334963	0.0774123	0.220913	FALSE
TAD boundaries (shared)	3D Genome	DUP	0.347733	-0.0169653	0.712431	0.0616522	FALSE
A compartment	3D Genome	DUP	0.864474	0.227146	1.5018	0.00784887	FALSE
B compartment	3D Genome	DUP	-0.763924	-1.35577	-0.172074	0.0114126	FALSE
CTCF (all)	3D Genome	DUP	0.460749	-0.0694112	0.990908	0.0885015	FALSE
CTCF (CD14+ monocytes)	3D Genome	DUP	0.583753	0.185825	0.981681	0.00403735	FALSE
CTCF (B-cells)	3D Genome	DUP	0.751558	0.184998	1.31812	0.00932379	FALSE
CTCF (Neutrophils)	3D Genome	DUP	0.668251	0.232572	1.10393	0.00264512	FALSE
CpG islands	Regulatory	DUP	0.879059	0.370758	1.38736	0.000700018	TRUE
Active TSS	Regulatory	DUP	0.827929	0.439721	1.21614	2.91509e-05	TRUE
Flanking active TSS	Regulatory	DUP	0.813159	0.407501	1.21882	8.53581e-05	TRUE
Transcr. at gene 5' and 3'	Regulatory	DUP	0.239979	0.0789305	0.401028	0.00349416	FALSE
Strong transcription	Regulatory	DUP	0.6962	0.300911	1.09149	0.0005565	TRUE
Weak transcription	Regulatory	DUP	1.24835	0.605452	1.89125	0.000141367	TRUE
Genic enhancers	Regulatory	DUP	0.591692	0.312833	0.870552	3.20051e-05	TRUE
Enhancers	Regulatory	DUP	1.26207	0.640945	1.88319	6.81992e-05	TRUE
ZNF genes & repeats	Regulatory	DUP	0.0604724	-0.274429	0.395374	0.723409	FALSE
Heterochromatin	Regulatory	DUP	0.384049	-0.120849	0.888947	0.136003	FALSE
Bivalent/poised TSS	Regulatory	DUP	0.310683	-0.0174003	0.638766	0.0634515	FALSE
Flanking bivalent TSS/enhancer	Regulatory	DUP	0.200244	-0.141618	0.542106	0.250951	FALSE
Bivalent enhancer	Regulatory	DUP	0.498654	0.197833	0.799475	0.00115845	FALSE
Repressed polyComb	Regulatory	DUP	0.716612	0.315488	1.11774	0.000462659	TRUE
Weak repressed polycomb	Regulatory	DUP	0.721719	0.163698	1.27974	0.011247	FALSE
Quiescent	Regulatory	DUP	0.458825	-0.396271	1.31392	0.29295	FALSE
